# Supplementary material for: Honey bee (Apis mellifera) larval pheromones may regulate gene expression related to foraging task specialization
Source: BMC Genomics. 2019 Jul 19;20:592. doi: 10.1186/s12864-019-5923-7 (PMC6642498; doi:10.1186/s12864-019-5923-7)
Supplement: Supplementary file 1 — Table S1. Transcriptome assembly quality metrics averaged across four technical replicates per sample, given in numbers of sequences per sample and as percentages of original sequencing reads per sample. (XLSX 13 kb) [file 12864_2019_5923_MOESM1_ESM.xlsx]

## Sheet: All
			Average Numbers of Sequences per sample					Percentage of Original
		Sample Name	Original	Post-trim	Pseudoaligned	Unique		%Post-trim	%Psuedoaligned	%Unique
Brood pheromone	Nectar	BP_N_1	1.79856e+07	17877644	1.23372e+07	4628166		99.3996	69.0091	37.5139
		BP_N_2	1.34114e+07	1.33286e+07	9837945	3.23318e+06		99.3827	73.8106	32.8644
		BP_N_3	1.59948e+07	1.59051e+07	1.1479e+07	4.5468e+06		99.4395	72.1716	39.6098
	Pollen	BP_pol_1	1.67822e+07	1.66802e+07	11915316	4.78898e+06		99.3923	71.434	40.1918
		BP_pol_2	1.4773e+07	1.46815e+07	1.01397e+07	3959904		99.3804	69.0646	39.0535
		BP_pol_3	19310497	1.9196e+07	1.39441e+07	5.30666e+06		99.4073	72.6405	38.0567
(E)-beta-ocimene	Nectar	Oci_N_1	1.41014e+07	1.40116e+07	9747142	3.79717e+06		99.3631	69.5647	38.9567
		Oci_N_2	16122604	1.60239e+07	1.10767e+07	3998970		99.3878	69.1259	36.1027
		Oci_N_3	1.63697e+07	1.62663e+07	10907538	3.9465e+06		99.3678	67.0562	36.1814
	Pollen	Oci_pol_1	1.32618e+07	1.31837e+07	9272874	3387446		99.4112	70.3357	36.5307
		Oci_pol_2	1.86993e+07	1.85839e+07	1.31658e+07	5.21938e+06		99.3826	70.8455	39.6433
		Oci_pol_3	1.4604e+07	1.45184e+07	10147505	3.95077e+06		99.414	69.8941	38.9334
Control	Nectar	X_N_1	1.03275e+07	1.02663e+07	7.23326e+06	2.85015e+06		99.408	70.4562	39.4033
		X_N_2	1.22346e+07	12163663	8.58496e+06	3328738		99.4201	70.5787	38.7741
		X_N_3	2.36605e+07	2.3525e+07	16430366	6.43517e+06		99.4273	69.842	39.1663
	Pollen	X_pol_1	1.82038e+07	1.81008e+07	1.27722e+07	4.31398e+06		99.4345	70.5611	33.7765
		X_pol_2	22704239	2.25839e+07	1.11703e+07	4.2814e+06		99.4702	49.4613	38.3283
		X_pol_3	1.74747e+07	1.73748e+07	1.17257e+07	4.37228e+06		99.4285	67.4869	37.288
	AVERAGES		1.64457e+07	1.63484e+07	1.1216e+07	4.24142e+06		99.4065	69.0744	37.7986
	MEDIAN		1.62462e+07	1.61451e+07	1.11235e+07	4.14018e+06		99.4076	70.1149	38.5512
