# Supplementary material for: Honey bee (Apis mellifera) larval pheromones may regulate gene expression related to foraging task specialization
Source: BMC Genomics. 2019 Jul 19;20:592. doi: 10.1186/s12864-019-5923-7 (PMC6642498; doi:10.1186/s12864-019-5923-7)
Supplement: Supplementary file 2 — Table S2. Entrez gene IDs of differentially up-regulated and down regulated genes in the context of pheromone exposure, foraging task-specialization, and their interaction. (CSV 454 kb) [file 12864_2019_5923_MOESM2_ESM.csv]

	Phero_genes	Food_genes	interxn_genes	allDEG	Food_down	Food_up	EBO_down	EBO_up	BP_up	BP_down	BPvEBO_up	BPvEBO_down	background
1	406142	406090	100577883	406142	100576118	100576249	100315677	102654640	100577132	100577198	100577202	100576118	100049551
2	724951	406116	411564	724951	100576151	100576471	100576118	102655054	406091	100577346	100577386	100576151	100049571
3	726625	552447	449496	726625	100576277	100576600	100576271	107965179	409555	100577607	100577696	100576277	100126690
4	408361	406149	409740	408361	100576307	100576758	100576508	411125	409638	100578341	100577754	100576307	100174948
5	724552	725382	724694	724552	100576326	100576961	100576657	411614	409949	100578805	100578614	100576326	100187599
6	724907	113218518	726798	724907	100576478	100577214	100576734	413168	410227	102655188	100578805	100576478	100187709
7	727007	551560	409852	727007	100576508	100578011	100577192	413625	413168	102655330	100578952	100576508	100188940
8	113218789	406133	409602	113218789	100576657	100578563	100577198	413805	551165	102655838	102655291	100576657	100188973
9	551233	100576118	724993	551233	100576681	102654354	100577504	551165	551501	107966053	107964221	100576681	100191002
10	551837	725202	100576271	551837	100576745	102654480	100577607	724275	552313	113218744	107965179	100576745	100216325
11	100577198	408361	726441	100577198	100576895	102655751	100577693	724831	552417	113218789	408384	100576895	100302106
12	725343	551935	100578733	725343	100577017	102655905	100578051	725244	724993	406127	408796	100577017	100302584
13	409061	727110	107964589	409061	100577053	102656315	100578121	726432	NA	406142	409166	100577053	100315671
14	102655330	725305	409638	102655330	100577112	107964089	100578341	726631	NA	408288	409905	100577112	100315677
15	725489	107963970	411132	725489	100577192	112939925	100578515	NA	NA	408291	410390	100577192	100328599
16	411272	113219195	552154	411272	100577198	113219349	100578659	NA	NA	408361	410534	100577198	100359409
17	100578341	725026	408395	100578341	100577346	406153	100578822	NA	NA	408455	411050	100577346	100359410
18	107966053	726625	100577598	107966053	100577607	408579	100642173	NA	NA	408989	411125	100577607	100379261
19	410282	406093	551053	410282	100577693	408646	102654369	NA	NA	409061	411916	100577693	100576082
20	410893	107964020	413097	410893	100577699	408714	102654715	NA	NA	409494	412057	100577699	100576085
21	725031	100577725	408646	725031	100577725	408807	102655188	NA	NA	410282	551122	100577725	100576088
22	725325	726803	552518	725325	100577772	408818	102655838	NA	NA	410893	551599	100577772	100576098
23	550804	726750	411563	550804	100577890	408914	104794352	NA	NA	411272	551720	100577890	100576101
24	725146	552391	102654480	725146	100577980	408922	107966053	NA	NA	411691	552239	100577980	100576104
25	113218744	551401	100576249	113218744	100578016	408969	113218744	NA	NA	411813	552767	100578016	100576106
26	408989	727007	412810	408989	100578053	409105	113218789	NA	NA	411983	724150	100578053	100576110
27	100577607	724552	726392	100577607	100578084	409673	113218991	NA	NA	412166	724315	100578084	100576116
28	551241	409469	725754	551241	100578113	409781	113219060	NA	NA	412304	724983	100578113	100576118
29	100577346	724865	408579	100577346	100578121	409851	406067	NA	NA	550804	725119	100578121	100576120
30	412166	551837	408922	412166	100578173	409924	406086	NA	NA	551233	725281	100578173	100576125
31	102655838	725489	726710	102655838	100578341	409942	406094	NA	NA	551241	726002	100578341	100576128
32	411983	724951	100577214	411983	100578361	410066	406152	NA	NA	551837	726415	100578361	100576129
33	406127	100577198	551501	406127	100578366	410216	408288	NA	NA	724552	726631	100578366	100576130
34	727254	725038	413370	727254	100578464	410229	408291	NA	NA	724583	727161	100578464	100576131
35	724583	410484	409781	724583	100578467	410638	408299	NA	NA	724907	727634	100578467	100576132
36	726887	551233	410272	726887	100578678	410692	408348	NA	NA	724951	NA	100578678	100576134
37	408455	410824	552417	408455	100578816	410706	408361	NA	NA	725031	NA	100578816	100576139
38	411691	100576745	406153	411691	100578929	410710	408395	NA	NA	725146	NA	100578929	100576140
39	411813	113218789	410710	411813	102653713	410905	408470	NA	NA	725258	NA	102653713	100576143
40	412304	100578084	409368	412304	102653945	411047	408478	NA	NA	725325	NA	102653945	100576146
41	408288	724208	100579049	408288	102654095	411167	408551	NA	NA	725343	NA	102654095	100576147
42	102655188	104794352	411813	102655188	102654625	411361	408572	NA	NA	725489	NA	102654625	100576151
43	725258	409061	727254	725258	102654666	411420	408953	NA	NA	726625	NA	102654666	100576153
44	409494	725343	726887	409494	102654792	411805	408981	NA	NA	726887	NA	102654792	100576155
45	408291	724421	551850	408291	102654896	411935	408989	NA	NA	727007	NA	102654896	100576157
46	100578805	410621	551241	100578805	102655243	411976	409061	NA	NA	727254	NA	102655243	100576159
47	552417	410828	100577346	552417	102655291	412074	409167	NA	NA	NA	NA	102655291	100576161
48	409949	107966053	100578464	409949	102655465	412169	409228	NA	NA	NA	NA	102655465	100576162
49	551501	100578053	411272	551501	102655779	412484	409368	NA	NA	NA	NA	102655779	100576163
50	552313	552546	725146	552313	102655838	412574	409452	NA	NA	NA	NA	102655838	100576164
51	551165	725325	410893	551165	102656661	412808	409602	NA	NA	NA	NA	102656661	100576165
52	409638	552277	113218744	409638	104794352	412810	409638	NA	NA	NA	NA	104794352	100576169
53	410227	411272	113219336	410227	107963970	413370	409816	NA	NA	NA	NA	107963970	100576172
54	724993	100576326	408989	724993	107964020	413407	409852	NA	NA	NA	NA	107964020	100576174
55	100577132	107964742	550804	100577132	107964035	413676	409921	NA	NA	NA	NA	107964035	100576176
56	413168	552832	725343	413168	107964152	413683	410092	NA	NA	NA	NA	107964152	100576182
57	409555	107965562	725038	409555	107964742	414037	410236	NA	NA	NA	NA	107964742	100576185
58	406091	100578016	551233	406091	107965038	551053	410282	NA	NA	NA	NA	107965038	100576186
59	727161	406094	409061	727161	107965165	552095	410288	NA	NA	NA	NA	107965165	100576187
60	724983	550804	551837	724983	107965272	552139	410380	NA	NA	NA	NA	107965272	100576189
61	102655291	409666	725489	102655291	107965562	552154	410479	NA	NA	NA	NA	107965562	100576193
62	411050	410626	727007	411050	107966053	552402	410489	NA	NA	NA	NA	107966053	100576195
63	100578614	725031	724552	100578614	113218518	552417	410567	NA	NA	NA	NA	113218518	100576196
64	725281	100576895	408361	725281	113218532	724126	410626	NA	NA	NA	NA	113218532	100576215
65	724315	409816	726625	724315	113218716	724344	410788	NA	NA	NA	NA	113218716	100576216
66	726415	551765	725382	726415	113218744	724536	410829	NA	NA	NA	NA	113218744	100576221
67	410534	724907	552447	410534	113218789	724619	410837	NA	NA	NA	NA	113218789	100576223
68	411916	726251	406149	411916	113218956	724915	411207	NA	NA	NA	NA	113218956	100576226
69	724150	725462	408807	724150	113218991	725164	411272	NA	NA	NA	NA	113218991	100576227
70	412057	551582	100576961	412057	113219195	725388	411563	NA	NA	NA	NA	113219195	100576230
71	409905	408989	100576758	409905	113219297	725924	411691	NA	NA	NA	NA	113219297	100576233
72	725119	410960	409715	725119	113219336	725938	411813	NA	NA	NA	NA	113219336	100576234
73	552767	410893	412484	552767	406090	726223	411822	NA	NA	NA	NA	406090	100576242
74	100577696	100576478	102655905	100577696	406093	726373	411863	NA	NA	NA	NA	406093	100576247
75	100577754	411983	551898	100577754	406094	726392	411983	NA	NA	NA	NA	406094	100576249
76	551720	410282	409227	551720	406116	726445	412069	NA	NA	NA	NA	406116	100576251
77	410390	551241	725757	410390	406133	726710	412101	NA	NA	NA	NA	406133	100576258
78	552239	413560	724915	552239	406146	726742	412163	NA	NA	NA	NA	406146	100576261
79	551122	102655838	100576247	551122	406149	727479	412166	NA	NA	NA	NA	406149	100576263
80	107965179	725008	409851	107965179	406152	NA	412209	NA	NA	NA	NA	406152	100576265
81	408384	102655291	724126	408384	408288	NA	412231	NA	NA	NA	NA	408288	100576266
82	551599	412166	413356	551599	408291	NA	412815	NA	NA	NA	NA	408291	100576270
83	100577202	113218532	726431	100577202	408361	NA	412859	NA	NA	NA	NA	408361	100576271
84	100578952	100577607	410905	100578952	408444	NA	413190	NA	NA	NA	NA	408444	100576272
85	409166	408544	551531	409166	408453	NA	413785	NA	NA	NA	NA	408453	100576274
86	100577386	725146	102656585	100577386	408455	NA	413789	NA	NA	NA	NA	408455	100576277
87	726631	551428	411047	726631	408456	NA	544670	NA	NA	NA	NA	408456	100576279
88	107964221	100577112	408818	107964221	408470	NA	550686	NA	NA	NA	NA	408470	100576283
89	727634	113218744	412667	727634	408474	NA	550785	NA	NA	NA	NA	408474	100576286
90	408796	100577346	552095	408796	408525	NA	550791	NA	NA	NA	NA	408525	100576288
91	726002	411609	552402	726002	408544	NA	550804	NA	NA	NA	NA	408544	100576289
92	411125	100578341	411167	411125	408572	NA	550886	NA	NA	NA	NA	408572	100576290
93	410710	408444	409703	410710	408732	NA	551167	NA	NA	NA	NA	408732	100576291
94	724851	100576508	413785	724851	408864	NA	551223	NA	NA	NA	NA	408864	100576296
95	102655814	552512	724251	102655814	408965	NA	551233	NA	NA	NA	NA	408965	100576298
96	409167	102653713	552070	409167	408989	NA	551241	NA	NA	NA	NA	408989	100576300
97	409781	724776	100576151	409781	409025	NA	551280	NA	NA	NA	NA	409025	100576307
98	409921	113218956	408291	409921	409061	NA	551643	NA	NA	NA	NA	409061	100576321
99	410577	408453	102655188	410577	409095	NA	551758	NA	NA	NA	NA	409095	100576326
100	408446	408474	408572	408446	409124	NA	551765	NA	NA	NA	NA	409124	100576333
101	409650	411691	551379	409650	409228	NA	551837	NA	NA	NA	NA	409228	100576336
102	409452	409095	552493	409452	409368	NA	551950	NA	NA	NA	NA	409368	100576337
103	410567	551579	411863	410567	409469	NA	552286	NA	NA	NA	NA	409469	100576346
104	727101	409602	100576924	727101	409602	NA	552377	NA	NA	NA	NA	409602	100576348
105	100577530	727254	725258	100577530	409666	NA	552447	NA	NA	NA	NA	409666	100576355
106	412069	113219336	102655238	412069	409816	NA	552712	NA	NA	NA	NA	409816	100576359
107	726210	551806	102656661	726210	409861	NA	724211	NA	NA	NA	NA	409861	100576366
108	409932	102654896	409228	409932	410059	NA	724235	NA	NA	NA	NA	410059	100576369
109	408953	100577890	411452	408953	410228	NA	724293	NA	NA	NA	NA	410228	100576373
110	410271	552712	100578816	410271	410282	NA	724552	NA	NA	NA	NA	410282	100576374
111	409640	100578366	411983	409640	410288	NA	724583	NA	NA	NA	NA	410288	100576378
112	726423	410228	411691	726423	410479	NA	724865	NA	NA	NA	NA	410479	100576381
113	100578051	102654666	113219416	100578051	410484	NA	724907	NA	NA	NA	NA	410484	100576383
114	409736	107965272	408525	409736	410517	NA	724919	NA	NA	NA	NA	410517	100576384
115	410896	726247	724583	410896	410583	NA	724951	NA	NA	NA	NA	410583	100576392
116	408871	100576307	100576508	408871	410621	NA	724971	NA	NA	NA	NA	410621	100576395
117	409712	725776	411846	409712	410626	NA	724993	NA	NA	NA	NA	410626	100576400
118	408742	102654792	100576478	408742	410788	NA	725026	NA	NA	NA	NA	410788	100576401
119	100578515	100578173	725325	100578515	410824	NA	725031	NA	NA	NA	NA	410824	100576402
120	408572	410788	408453	408572	410828	NA	725038	NA	NA	NA	NA	410828	100576404
121	100577002	410583	107966053	100577002	410829	NA	725098	NA	NA	NA	NA	410829	100576405
122	551280	724390	724907	551280	410837	NA	725146	NA	NA	NA	NA	410837	100576411
123	409203	726887	100577198	409203	410893	NA	725258	NA	NA	NA	NA	410893	100576412
124	410278	411846	724951	410278	410960	NA	725290	NA	NA	NA	NA	410960	100576413
125	725290	725500	725026	725290	411100	NA	725325	NA	NA	NA	NA	411100	100576418
126	406152	411207	724275	406152	411159	NA	725343	NA	NA	NA	NA	411159	100576421
127	413025	102654625	410271	413025	411207	NA	725489	NA	NA	NA	NA	411207	100576422
128	550998	412663	408329	550998	411253	NA	725578	NA	NA	NA	NA	411253	100576423
129	100578121	100577693	413789	100578121	411272	NA	726210	NA	NA	NA	NA	411272	100576425
130	551053	410829	408470	551053	411303	NA	726251	NA	NA	NA	NA	411303	100576428
131	413906	412163	102655332	413906	411452	NA	726441	NA	NA	NA	NA	411452	100576432
132	678511	551077	411317	678511	411609	NA	726690	NA	NA	NA	NA	411609	100576433
133	413816	100576277	724765	413816	411691	NA	726798	NA	NA	NA	NA	411691	100576435
134	409786	724378	NA	409786	411813	NA	726860	NA	NA	NA	NA	411813	100576436
135	412810	107965165	NA	412810	411846	NA	727007	NA	NA	NA	NA	411846	100576438
136	100578226	408455	NA	100578226	411863	NA	727101	NA	NA	NA	NA	411863	100576439
137	413789	410288	NA	413789	411983	NA	727254	NA	NA	NA	NA	411983	100576446
138	724211	413749	NA	724211	412163	NA	768250	NA	NA	NA	NA	412163	100576449
139	725126	409025	NA	725126	412166	NA	NA	NA	NA	NA	NA	412166	100576452
140	107964820	411159	NA	107964820	412304	NA	NA	NA	NA	NA	NA	412304	100576454
141	411563	726361	NA	411563	412602	NA	NA	NA	NA	NA	NA	412602	100576457
142	100576734	408572	NA	100576734	412663	NA	NA	NA	NA	NA	NA	412663	100576461
143	724293	100578929	NA	724293	412694	NA	NA	NA	NA	NA	NA	412694	100576467
144	102653894	100578361	NA	102653894	412859	NA	NA	NA	NA	NA	NA	412859	100576471
145	410997	724583	NA	410997	413000	NA	NA	NA	NA	NA	NA	413000	100576472
146	408302	100577772	NA	408302	413186	NA	NA	NA	NA	NA	NA	413186	100576478
147	726375	552286	NA	726375	413560	NA	NA	NA	NA	NA	NA	413560	100576482
148	100576547	408864	NA	100576547	413749	NA	NA	NA	NA	NA	NA	413749	100576484
149	412209	726205	NA	412209	413785	NA	NA	NA	NA	NA	NA	413785	100576487
150	412231	100576681	NA	412231	413867	NA	NA	NA	NA	NA	NA	413867	100576488
151	408622	408525	NA	408622	413997	NA	NA	NA	NA	NA	NA	413997	100576492
152	551167	726126	NA	551167	550659	NA	NA	NA	NA	NA	NA	550659	100576497
153	410780	107965038	NA	410780	550671	NA	NA	NA	NA	NA	NA	550671	100576498
154	408868	411452	NA	408868	550686	NA	NA	NA	NA	NA	NA	550686	100576502
155	102655332	100578816	NA	102655332	550804	NA	NA	NA	NA	NA	NA	550804	100576503
156	725922	100577699	NA	725922	550956	NA	NA	NA	NA	NA	NA	550956	100576504
157	408478	726814	NA	408478	551005	NA	NA	NA	NA	NA	NA	551005	100576506
158	408888	408456	NA	408888	551077	NA	NA	NA	NA	NA	NA	551077	100576508
159	412540	551850	NA	412540	551233	NA	NA	NA	NA	NA	NA	551233	100576512
160	408456	411813	NA	408456	551241	NA	NA	NA	NA	NA	NA	551241	100576514
161	100577717	552738	NA	100577717	551401	NA	NA	NA	NA	NA	NA	551401	100576515
162	411317	411253	NA	411317	551428	NA	NA	NA	NA	NA	NA	551428	100576519
163	552281	409228	NA	552281	551552	NA	NA	NA	NA	NA	NA	551552	100576527
164	408299	413000	NA	408299	551553	NA	NA	NA	NA	NA	NA	551553	100576528
165	408817	100577017	NA	408817	551560	NA	NA	NA	NA	NA	NA	551560	100576530
166	413190	550671	NA	413190	551579	NA	NA	NA	NA	NA	NA	551579	100576531
167	406094	408470	NA	406094	551582	NA	NA	NA	NA	NA	NA	551582	100576532
168	410829	113219297	NA	410829	551678	NA	NA	NA	NA	NA	NA	551678	100576534
169	408650	725606	NA	408650	551710	NA	NA	NA	NA	NA	NA	551710	100576540
170	410489	551799	NA	410489	551765	NA	NA	NA	NA	NA	NA	551765	100576542
171	408474	725688	NA	408474	551799	NA	NA	NA	NA	NA	NA	551799	100576543
172	726786	107964152	NA	726786	551806	NA	NA	NA	NA	NA	NA	551806	100576544
173	550671	406146	NA	550671	551837	NA	NA	NA	NA	NA	NA	551837	100576547
174	410465	410837	NA	410465	551850	NA	NA	NA	NA	NA	NA	551850	100576552
175	100578733	725258	NA	100578733	551935	NA	NA	NA	NA	NA	NA	551935	100576554
176	408470	100578464	NA	408470	552028	NA	NA	NA	NA	NA	NA	552028	100576559
177	726040	726260	NA	726040	552277	NA	NA	NA	NA	NA	NA	552277	100576563
178	724580	100578678	NA	724580	552286	NA	NA	NA	NA	NA	NA	552286	100576565
179	726251	552419	NA	726251	552318	NA	NA	NA	NA	NA	NA	552318	100576569
180	410380	409861	NA	410380	552391	NA	NA	NA	NA	NA	NA	552391	100576571
181	410626	100577192	NA	410626	552419	NA	NA	NA	NA	NA	NA	552419	100576572
182	102655181	102655465	NA	102655181	552447	NA	NA	NA	NA	NA	NA	552447	100576585
183	100576271	726860	NA	100576271	552493	NA	NA	NA	NA	NA	NA	552493	100576586
184	724694	411303	NA	724694	552503	NA	NA	NA	NA	NA	NA	552503	100576590
185	411706	408732	NA	411706	552512	NA	NA	NA	NA	NA	NA	552512	100576591
186	726441	102653945	NA	726441	552546	NA	NA	NA	NA	NA	NA	552546	100576592
187	408544	102654095	NA	408544	552712	NA	NA	NA	NA	NA	NA	552712	100576597
188	408395	725922	NA	408395	552738	NA	NA	NA	NA	NA	NA	552738	100576600
189	409852	552766	NA	409852	552766	NA	NA	NA	NA	NA	NA	552766	100576602
190	409801	725074	NA	409801	552780	NA	NA	NA	NA	NA	NA	552780	100576603
191	406155	552318	NA	406155	552799	NA	NA	NA	NA	NA	NA	552799	100576606
192	726798	100576657	NA	726798	552811	NA	NA	NA	NA	NA	NA	552811	100576608
193	409173	551678	NA	409173	552832	NA	NA	NA	NA	NA	NA	552832	100576609
194	411564	725245	NA	411564	724188	NA	NA	NA	NA	NA	NA	724188	100576610
195	409602	411863	NA	409602	724208	NA	NA	NA	NA	NA	NA	724208	100576612
196	409740	550686	NA	409740	724378	NA	NA	NA	NA	NA	NA	724378	100576614
197	449496	552780	NA	449496	724390	NA	NA	NA	NA	NA	NA	724390	100576615
198	100577883	412694	NA	100577883	724421	NA	NA	NA	NA	NA	NA	724421	100576617
199	552447	100577053	NA	552447	724552	NA	NA	NA	NA	NA	NA	724552	100576619
200	725026	408291	NA	725026	724583	NA	NA	NA	NA	NA	NA	724583	100576620
201	100576118	102656661	NA	100576118	724756	NA	NA	NA	NA	NA	NA	724756	100576621
202	724865	412859	NA	724865	724776	NA	NA	NA	NA	NA	NA	724776	100576623
203	768250	410517	NA	768250	724865	NA	NA	NA	NA	NA	NA	724865	100576625
204	550791	102655779	NA	550791	724907	NA	NA	NA	NA	NA	NA	724907	100576640
205	104794352	412304	NA	104794352	724951	NA	NA	NA	NA	NA	NA	724951	100576645
206	551765	408965	NA	551765	725008	NA	NA	NA	NA	NA	NA	725008	100576646
207	409816	552811	NA	409816	725026	NA	NA	NA	NA	NA	NA	725026	100576647
208	410092	413186	NA	410092	725031	NA	NA	NA	NA	NA	NA	725031	100576649
209	725038	100577980	NA	725038	725038	NA	NA	NA	NA	NA	NA	725038	100576657
210	410236	725414	NA	410236	725074	NA	NA	NA	NA	NA	NA	725074	100576660
211	410788	552028	NA	410788	725146	NA	NA	NA	NA	NA	NA	725146	100576661
212	409228	726818	NA	409228	725202	NA	NA	NA	NA	NA	NA	725202	100576663
213	552712	551553	NA	552712	725245	NA	NA	NA	NA	NA	NA	725245	100576666
214	551950	406152	NA	551950	725258	NA	NA	NA	NA	NA	NA	725258	100576667
215	100315677	724756	NA	100315677	725274	NA	NA	NA	NA	NA	NA	725274	100576669
216	100577504	409124	NA	100577504	725305	NA	NA	NA	NA	NA	NA	725305	100576671
217	100576508	100578113	NA	100576508	725325	NA	NA	NA	NA	NA	NA	725325	100576679
218	412815	552799	NA	412815	725343	NA	NA	NA	NA	NA	NA	725343	100576681
219	552286	413997	NA	552286	725382	NA	NA	NA	NA	NA	NA	725382	100576683
220	100578659	100578121	NA	100578659	725414	NA	NA	NA	NA	NA	NA	725414	100576687
221	412101	551005	NA	412101	725462	NA	NA	NA	NA	NA	NA	725462	100576690
222	726690	411100	NA	726690	725483	NA	NA	NA	NA	NA	NA	725483	100576696
223	100577693	102655243	NA	100577693	725489	NA	NA	NA	NA	NA	NA	725489	100576699
224	551758	100578467	NA	551758	725500	NA	NA	NA	NA	NA	NA	725500	100576700
225	410288	412602	NA	410288	725606	NA	NA	NA	NA	NA	NA	725606	100576703
226	412163	413867	NA	412163	725688	NA	NA	NA	NA	NA	NA	725688	100576706
227	100577192	725483	NA	100577192	725776	NA	NA	NA	NA	NA	NA	725776	100576708
228	551223	409368	NA	551223	725922	NA	NA	NA	NA	NA	NA	725922	100576709
229	408551	413785	NA	408551	726126	NA	NA	NA	NA	NA	NA	726126	100576717
230	406067	113218716	NA	406067	726205	NA	NA	NA	NA	NA	NA	726205	100576718
231	550686	552493	NA	550686	726247	NA	NA	NA	NA	NA	NA	726247	100576722
232	412859	552503	NA	412859	726251	NA	NA	NA	NA	NA	NA	726251	100576726
233	100576657	107964035	NA	100576657	726260	NA	NA	NA	NA	NA	NA	726260	100576732
234	551643	113218991	NA	551643	726361	NA	NA	NA	NA	NA	NA	726361	100576733
235	411207	724188	NA	411207	726586	NA	NA	NA	NA	NA	NA	726586	100576734
236	408348	726886	NA	408348	726625	NA	NA	NA	NA	NA	NA	726625	100576735
237	100642173	410059	NA	100642173	726750	NA	NA	NA	NA	NA	NA	726750	100576736
238	724919	408288	NA	724919	726803	NA	NA	NA	NA	NA	NA	726803	100576737
239	410837	410479	NA	410837	726814	NA	NA	NA	NA	NA	NA	726814	100576744
240	724971	551710	NA	724971	726818	NA	NA	NA	NA	NA	NA	726818	100576745
241	725578	726586	NA	725578	726860	NA	NA	NA	NA	NA	NA	726860	100576746
242	113219060	100576151	NA	113219060	726886	NA	NA	NA	NA	NA	NA	726886	100576747
243	411822	725274	NA	411822	726887	NA	NA	NA	NA	NA	NA	726887	100576748
244	726860	550956	NA	726860	727007	NA	NA	NA	NA	NA	NA	727007	100576754
245	102654369	550659	NA	102654369	727110	NA	NA	NA	NA	NA	NA	727110	100576758
246	725098	551552	NA	725098	727254	NA	NA	NA	NA	NA	NA	727254	100576759
247	113218991	724536	NA	113218991	NA	NA	NA	NA	NA	NA	NA	NA	100576760
248	411863	725938	NA	411863	NA	NA	NA	NA	NA	NA	NA	NA	100576761
249	102654715	412574	NA	102654715	NA	NA	NA	NA	NA	NA	NA	NA	100576765
250	724235	100576600	NA	724235	NA	NA	NA	NA	NA	NA	NA	NA	100576767
251	413785	410710	NA	413785	NA	NA	NA	NA	NA	NA	NA	NA	100576768
252	100578822	725388	NA	100578822	NA	NA	NA	NA	NA	NA	NA	NA	100576770
253	544670	411976	NA	544670	NA	NA	NA	NA	NA	NA	NA	NA	100576774
254	408981	727479	NA	408981	NA	NA	NA	NA	NA	NA	NA	NA	100576775
255	410479	412169	NA	410479	NA	NA	NA	NA	NA	NA	NA	NA	100576781
256	552377	552402	NA	552377	NA	NA	NA	NA	NA	NA	NA	NA	100576784
257	409368	411167	NA	409368	NA	NA	NA	NA	NA	NA	NA	NA	100576789
258	550886	726373	NA	550886	NA	NA	NA	NA	NA	NA	NA	NA	100576794
259	550785	726445	NA	550785	NA	NA	NA	NA	NA	NA	NA	NA	100576795
260	406086	552095	NA	406086	NA	NA	NA	NA	NA	NA	NA	NA	100576796
261	726432	410216	NA	726432	NA	NA	NA	NA	NA	NA	NA	NA	100576799
262	725244	409942	NA	725244	NA	NA	NA	NA	NA	NA	NA	NA	100576801
263	413625	409105	NA	413625	NA	NA	NA	NA	NA	NA	NA	NA	100576805
264	102654640	100577214	NA	102654640	NA	NA	NA	NA	NA	NA	NA	NA	100576812
265	413805	406153	NA	413805	NA	NA	NA	NA	NA	NA	NA	NA	100576814
266	724831	408922	NA	724831	NA	NA	NA	NA	NA	NA	NA	NA	100576817
267	411614	100578563	NA	411614	NA	NA	NA	NA	NA	NA	NA	NA	100576818
268	102655054	552139	NA	102655054	NA	NA	NA	NA	NA	NA	NA	NA	100576819
269	724275	413407	NA	724275	NA	NA	NA	NA	NA	NA	NA	NA	100576820
270	NA	411420	NA	406090	NA	NA	NA	NA	NA	NA	NA	NA	100576826
271	NA	411361	NA	406116	NA	NA	NA	NA	NA	NA	NA	NA	100576828
272	NA	102655751	NA	406149	NA	NA	NA	NA	NA	NA	NA	NA	100576829
273	NA	411047	NA	725382	NA	NA	NA	NA	NA	NA	NA	NA	100576838
274	NA	408714	NA	113218518	NA	NA	NA	NA	NA	NA	NA	NA	100576840
275	NA	726710	NA	551560	NA	NA	NA	NA	NA	NA	NA	NA	100576841
276	NA	410905	NA	406133	NA	NA	NA	NA	NA	NA	NA	NA	100576843
277	NA	408969	NA	725202	NA	NA	NA	NA	NA	NA	NA	NA	100576847
278	NA	408818	NA	551935	NA	NA	NA	NA	NA	NA	NA	NA	100576848
279	NA	409924	NA	727110	NA	NA	NA	NA	NA	NA	NA	NA	100576850
280	NA	410066	NA	725305	NA	NA	NA	NA	NA	NA	NA	NA	100576851
281	NA	413370	NA	107963970	NA	NA	NA	NA	NA	NA	NA	NA	100576853
282	NA	726742	NA	113219195	NA	NA	NA	NA	NA	NA	NA	NA	100576855
283	NA	726223	NA	406093	NA	NA	NA	NA	NA	NA	NA	NA	100576859
284	NA	552417	NA	107964020	NA	NA	NA	NA	NA	NA	NA	NA	100576862
285	NA	410706	NA	100577725	NA	NA	NA	NA	NA	NA	NA	NA	100576863
286	NA	412074	NA	726803	NA	NA	NA	NA	NA	NA	NA	NA	100576864
287	NA	409673	NA	726750	NA	NA	NA	NA	NA	NA	NA	NA	100576866
288	NA	100576471	NA	552391	NA	NA	NA	NA	NA	NA	NA	NA	100576871
289	NA	410692	NA	551401	NA	NA	NA	NA	NA	NA	NA	NA	100576872
290	NA	107964089	NA	409469	NA	NA	NA	NA	NA	NA	NA	NA	100576876
291	NA	411805	NA	410484	NA	NA	NA	NA	NA	NA	NA	NA	100576878
292	NA	724344	NA	410824	NA	NA	NA	NA	NA	NA	NA	NA	100576879
293	NA	408579	NA	100576745	NA	NA	NA	NA	NA	NA	NA	NA	100576880
294	NA	410638	NA	100578084	NA	NA	NA	NA	NA	NA	NA	NA	100576882
295	NA	412810	NA	724208	NA	NA	NA	NA	NA	NA	NA	NA	100576885
296	NA	410229	NA	724421	NA	NA	NA	NA	NA	NA	NA	NA	100576894
297	NA	408914	NA	410621	NA	NA	NA	NA	NA	NA	NA	NA	100576895
298	NA	411935	NA	410828	NA	NA	NA	NA	NA	NA	NA	NA	100576896
299	NA	409781	NA	100578053	NA	NA	NA	NA	NA	NA	NA	NA	100576898
300	NA	414037	NA	552546	NA	NA	NA	NA	NA	NA	NA	NA	100576902
301	NA	412808	NA	552277	NA	NA	NA	NA	NA	NA	NA	NA	100576908
302	NA	100576249	NA	100576326	NA	NA	NA	NA	NA	NA	NA	NA	100576912
303	NA	409851	NA	107964742	NA	NA	NA	NA	NA	NA	NA	NA	100576915
304	NA	413683	NA	552832	NA	NA	NA	NA	NA	NA	NA	NA	100576918
305	NA	100578011	NA	107965562	NA	NA	NA	NA	NA	NA	NA	NA	100576919
306	NA	551053	NA	100578016	NA	NA	NA	NA	NA	NA	NA	NA	100576924
307	NA	725924	NA	409666	NA	NA	NA	NA	NA	NA	NA	NA	100576925
308	NA	724915	NA	100576895	NA	NA	NA	NA	NA	NA	NA	NA	100576929
309	NA	725164	NA	725462	NA	NA	NA	NA	NA	NA	NA	NA	100576930
310	NA	413676	NA	551582	NA	NA	NA	NA	NA	NA	NA	NA	100576932
311	NA	724126	NA	410960	NA	NA	NA	NA	NA	NA	NA	NA	100576934
312	NA	726392	NA	100576478	NA	NA	NA	NA	NA	NA	NA	NA	100576935
313	NA	112939925	NA	413560	NA	NA	NA	NA	NA	NA	NA	NA	100576938
314	NA	102655905	NA	725008	NA	NA	NA	NA	NA	NA	NA	NA	100576945
315	NA	724619	NA	113218532	NA	NA	NA	NA	NA	NA	NA	NA	100576948
316	NA	102654480	NA	551428	NA	NA	NA	NA	NA	NA	NA	NA	100576951
317	NA	408646	NA	100577112	NA	NA	NA	NA	NA	NA	NA	NA	100576956
318	NA	552154	NA	411609	NA	NA	NA	NA	NA	NA	NA	NA	100576958
319	NA	102656315	NA	408444	NA	NA	NA	NA	NA	NA	NA	NA	100576960
320	NA	412484	NA	552512	NA	NA	NA	NA	NA	NA	NA	NA	100576961
321	NA	102654354	NA	102653713	NA	NA	NA	NA	NA	NA	NA	NA	100576963
322	NA	113219349	NA	724776	NA	NA	NA	NA	NA	NA	NA	NA	100576965
323	NA	100576758	NA	113218956	NA	NA	NA	NA	NA	NA	NA	NA	100576966
324	NA	100576961	NA	408453	NA	NA	NA	NA	NA	NA	NA	NA	100576967
325	NA	408807	NA	409095	NA	NA	NA	NA	NA	NA	NA	NA	100576968
326	NA	NA	NA	551579	NA	NA	NA	NA	NA	NA	NA	NA	100576972
327	NA	NA	NA	113219336	NA	NA	NA	NA	NA	NA	NA	NA	100576974
328	NA	NA	NA	551806	NA	NA	NA	NA	NA	NA	NA	NA	100576975
329	NA	NA	NA	102654896	NA	NA	NA	NA	NA	NA	NA	NA	100576976
330	NA	NA	NA	100577890	NA	NA	NA	NA	NA	NA	NA	NA	100576983
331	NA	NA	NA	100578366	NA	NA	NA	NA	NA	NA	NA	NA	100576985
332	NA	NA	NA	410228	NA	NA	NA	NA	NA	NA	NA	NA	100576989
333	NA	NA	NA	102654666	NA	NA	NA	NA	NA	NA	NA	NA	100576990
334	NA	NA	NA	107965272	NA	NA	NA	NA	NA	NA	NA	NA	100576993
335	NA	NA	NA	726247	NA	NA	NA	NA	NA	NA	NA	NA	100576994
336	NA	NA	NA	100576307	NA	NA	NA	NA	NA	NA	NA	NA	100576996
337	NA	NA	NA	725776	NA	NA	NA	NA	NA	NA	NA	NA	100577000
338	NA	NA	NA	102654792	NA	NA	NA	NA	NA	NA	NA	NA	100577002
339	NA	NA	NA	100578173	NA	NA	NA	NA	NA	NA	NA	NA	100577003
340	NA	NA	NA	410583	NA	NA	NA	NA	NA	NA	NA	NA	100577004
341	NA	NA	NA	724390	NA	NA	NA	NA	NA	NA	NA	NA	100577014
342	NA	NA	NA	411846	NA	NA	NA	NA	NA	NA	NA	NA	100577017
343	NA	NA	NA	725500	NA	NA	NA	NA	NA	NA	NA	NA	100577019
344	NA	NA	NA	102654625	NA	NA	NA	NA	NA	NA	NA	NA	100577020
345	NA	NA	NA	412663	NA	NA	NA	NA	NA	NA	NA	NA	100577024
346	NA	NA	NA	551077	NA	NA	NA	NA	NA	NA	NA	NA	100577026
347	NA	NA	NA	100576277	NA	NA	NA	NA	NA	NA	NA	NA	100577027
348	NA	NA	NA	724378	NA	NA	NA	NA	NA	NA	NA	NA	100577028
349	NA	NA	NA	107965165	NA	NA	NA	NA	NA	NA	NA	NA	100577030
350	NA	NA	NA	413749	NA	NA	NA	NA	NA	NA	NA	NA	100577033
351	NA	NA	NA	409025	NA	NA	NA	NA	NA	NA	NA	NA	100577044
352	NA	NA	NA	411159	NA	NA	NA	NA	NA	NA	NA	NA	100577045
353	NA	NA	NA	726361	NA	NA	NA	NA	NA	NA	NA	NA	100577046
354	NA	NA	NA	100578929	NA	NA	NA	NA	NA	NA	NA	NA	100577047
355	NA	NA	NA	100578361	NA	NA	NA	NA	NA	NA	NA	NA	100577050
356	NA	NA	NA	100577772	NA	NA	NA	NA	NA	NA	NA	NA	100577053
357	NA	NA	NA	408864	NA	NA	NA	NA	NA	NA	NA	NA	100577060
358	NA	NA	NA	726205	NA	NA	NA	NA	NA	NA	NA	NA	100577073
359	NA	NA	NA	100576681	NA	NA	NA	NA	NA	NA	NA	NA	100577074
360	NA	NA	NA	408525	NA	NA	NA	NA	NA	NA	NA	NA	100577080
361	NA	NA	NA	726126	NA	NA	NA	NA	NA	NA	NA	NA	100577081
362	NA	NA	NA	107965038	NA	NA	NA	NA	NA	NA	NA	NA	100577082
363	NA	NA	NA	411452	NA	NA	NA	NA	NA	NA	NA	NA	100577092
364	NA	NA	NA	100578816	NA	NA	NA	NA	NA	NA	NA	NA	100577094
365	NA	NA	NA	100577699	NA	NA	NA	NA	NA	NA	NA	NA	100577098
366	NA	NA	NA	726814	NA	NA	NA	NA	NA	NA	NA	NA	100577101
367	NA	NA	NA	551850	NA	NA	NA	NA	NA	NA	NA	NA	100577102
368	NA	NA	NA	552738	NA	NA	NA	NA	NA	NA	NA	NA	100577106
369	NA	NA	NA	411253	NA	NA	NA	NA	NA	NA	NA	NA	100577107
370	NA	NA	NA	413000	NA	NA	NA	NA	NA	NA	NA	NA	100577112
371	NA	NA	NA	100577017	NA	NA	NA	NA	NA	NA	NA	NA	100577113
372	NA	NA	NA	113219297	NA	NA	NA	NA	NA	NA	NA	NA	100577118
373	NA	NA	NA	725606	NA	NA	NA	NA	NA	NA	NA	NA	100577120
374	NA	NA	NA	551799	NA	NA	NA	NA	NA	NA	NA	NA	100577121
375	NA	NA	NA	725688	NA	NA	NA	NA	NA	NA	NA	NA	100577122
376	NA	NA	NA	107964152	NA	NA	NA	NA	NA	NA	NA	NA	100577127
377	NA	NA	NA	406146	NA	NA	NA	NA	NA	NA	NA	NA	100577132
378	NA	NA	NA	100578464	NA	NA	NA	NA	NA	NA	NA	NA	100577136
379	NA	NA	NA	726260	NA	NA	NA	NA	NA	NA	NA	NA	100577138
380	NA	NA	NA	100578678	NA	NA	NA	NA	NA	NA	NA	NA	100577139
381	NA	NA	NA	552419	NA	NA	NA	NA	NA	NA	NA	NA	100577140
382	NA	NA	NA	409861	NA	NA	NA	NA	NA	NA	NA	NA	100577142
383	NA	NA	NA	102655465	NA	NA	NA	NA	NA	NA	NA	NA	100577145
384	NA	NA	NA	411303	NA	NA	NA	NA	NA	NA	NA	NA	100577146
385	NA	NA	NA	408732	NA	NA	NA	NA	NA	NA	NA	NA	100577149
386	NA	NA	NA	102653945	NA	NA	NA	NA	NA	NA	NA	NA	100577155
387	NA	NA	NA	102654095	NA	NA	NA	NA	NA	NA	NA	NA	100577159
388	NA	NA	NA	552766	NA	NA	NA	NA	NA	NA	NA	NA	100577163
389	NA	NA	NA	725074	NA	NA	NA	NA	NA	NA	NA	NA	100577165
390	NA	NA	NA	552318	NA	NA	NA	NA	NA	NA	NA	NA	100577168
391	NA	NA	NA	551678	NA	NA	NA	NA	NA	NA	NA	NA	100577174
392	NA	NA	NA	725245	NA	NA	NA	NA	NA	NA	NA	NA	100577180
393	NA	NA	NA	552780	NA	NA	NA	NA	NA	NA	NA	NA	100577181
394	NA	NA	NA	412694	NA	NA	NA	NA	NA	NA	NA	NA	100577188
395	NA	NA	NA	100577053	NA	NA	NA	NA	NA	NA	NA	NA	100577189
396	NA	NA	NA	102656661	NA	NA	NA	NA	NA	NA	NA	NA	100577192
397	NA	NA	NA	410517	NA	NA	NA	NA	NA	NA	NA	NA	100577194
398	NA	NA	NA	102655779	NA	NA	NA	NA	NA	NA	NA	NA	100577196
399	NA	NA	NA	408965	NA	NA	NA	NA	NA	NA	NA	NA	100577197
400	NA	NA	NA	552811	NA	NA	NA	NA	NA	NA	NA	NA	100577198
401	NA	NA	NA	413186	NA	NA	NA	NA	NA	NA	NA	NA	100577202
402	NA	NA	NA	100577980	NA	NA	NA	NA	NA	NA	NA	NA	100577209
403	NA	NA	NA	725414	NA	NA	NA	NA	NA	NA	NA	NA	100577213
404	NA	NA	NA	552028	NA	NA	NA	NA	NA	NA	NA	NA	100577214
405	NA	NA	NA	726818	NA	NA	NA	NA	NA	NA	NA	NA	100577216
406	NA	NA	NA	551553	NA	NA	NA	NA	NA	NA	NA	NA	100577220
407	NA	NA	NA	724756	NA	NA	NA	NA	NA	NA	NA	NA	100577221
408	NA	NA	NA	409124	NA	NA	NA	NA	NA	NA	NA	NA	100577222
409	NA	NA	NA	100578113	NA	NA	NA	NA	NA	NA	NA	NA	100577226
410	NA	NA	NA	552799	NA	NA	NA	NA	NA	NA	NA	NA	100577228
411	NA	NA	NA	413997	NA	NA	NA	NA	NA	NA	NA	NA	100577231
412	NA	NA	NA	551005	NA	NA	NA	NA	NA	NA	NA	NA	100577237
413	NA	NA	NA	411100	NA	NA	NA	NA	NA	NA	NA	NA	100577239
414	NA	NA	NA	102655243	NA	NA	NA	NA	NA	NA	NA	NA	100577242
415	NA	NA	NA	100578467	NA	NA	NA	NA	NA	NA	NA	NA	100577250
416	NA	NA	NA	412602	NA	NA	NA	NA	NA	NA	NA	NA	100577252
417	NA	NA	NA	413867	NA	NA	NA	NA	NA	NA	NA	NA	100577253
418	NA	NA	NA	725483	NA	NA	NA	NA	NA	NA	NA	NA	100577254
419	NA	NA	NA	113218716	NA	NA	NA	NA	NA	NA	NA	NA	100577257
420	NA	NA	NA	552493	NA	NA	NA	NA	NA	NA	NA	NA	100577263
421	NA	NA	NA	552503	NA	NA	NA	NA	NA	NA	NA	NA	100577264
422	NA	NA	NA	107964035	NA	NA	NA	NA	NA	NA	NA	NA	100577268
423	NA	NA	NA	724188	NA	NA	NA	NA	NA	NA	NA	NA	100577269
424	NA	NA	NA	726886	NA	NA	NA	NA	NA	NA	NA	NA	100577272
425	NA	NA	NA	410059	NA	NA	NA	NA	NA	NA	NA	NA	100577273
426	NA	NA	NA	551710	NA	NA	NA	NA	NA	NA	NA	NA	100577279
427	NA	NA	NA	726586	NA	NA	NA	NA	NA	NA	NA	NA	100577280
428	NA	NA	NA	100576151	NA	NA	NA	NA	NA	NA	NA	NA	100577283
429	NA	NA	NA	725274	NA	NA	NA	NA	NA	NA	NA	NA	100577285
430	NA	NA	NA	550956	NA	NA	NA	NA	NA	NA	NA	NA	100577288
431	NA	NA	NA	550659	NA	NA	NA	NA	NA	NA	NA	NA	100577291
432	NA	NA	NA	551552	NA	NA	NA	NA	NA	NA	NA	NA	100577293
433	NA	NA	NA	724536	NA	NA	NA	NA	NA	NA	NA	NA	100577295
434	NA	NA	NA	725938	NA	NA	NA	NA	NA	NA	NA	NA	100577296
435	NA	NA	NA	412574	NA	NA	NA	NA	NA	NA	NA	NA	100577300
436	NA	NA	NA	100576600	NA	NA	NA	NA	NA	NA	NA	NA	100577302
437	NA	NA	NA	725388	NA	NA	NA	NA	NA	NA	NA	NA	100577306
438	NA	NA	NA	411976	NA	NA	NA	NA	NA	NA	NA	NA	100577307
439	NA	NA	NA	727479	NA	NA	NA	NA	NA	NA	NA	NA	100577308
440	NA	NA	NA	412169	NA	NA	NA	NA	NA	NA	NA	NA	100577309
441	NA	NA	NA	552402	NA	NA	NA	NA	NA	NA	NA	NA	100577320
442	NA	NA	NA	411167	NA	NA	NA	NA	NA	NA	NA	NA	100577322
443	NA	NA	NA	726373	NA	NA	NA	NA	NA	NA	NA	NA	100577324
444	NA	NA	NA	726445	NA	NA	NA	NA	NA	NA	NA	NA	100577325
445	NA	NA	NA	552095	NA	NA	NA	NA	NA	NA	NA	NA	100577332
446	NA	NA	NA	410216	NA	NA	NA	NA	NA	NA	NA	NA	100577334
447	NA	NA	NA	409942	NA	NA	NA	NA	NA	NA	NA	NA	100577335
448	NA	NA	NA	409105	NA	NA	NA	NA	NA	NA	NA	NA	100577336
449	NA	NA	NA	100577214	NA	NA	NA	NA	NA	NA	NA	NA	100577341
450	NA	NA	NA	406153	NA	NA	NA	NA	NA	NA	NA	NA	100577342
451	NA	NA	NA	408922	NA	NA	NA	NA	NA	NA	NA	NA	100577343
452	NA	NA	NA	100578563	NA	NA	NA	NA	NA	NA	NA	NA	100577344
453	NA	NA	NA	552139	NA	NA	NA	NA	NA	NA	NA	NA	100577346
454	NA	NA	NA	413407	NA	NA	NA	NA	NA	NA	NA	NA	100577347
455	NA	NA	NA	411420	NA	NA	NA	NA	NA	NA	NA	NA	100577348
456	NA	NA	NA	411361	NA	NA	NA	NA	NA	NA	NA	NA	100577351
457	NA	NA	NA	102655751	NA	NA	NA	NA	NA	NA	NA	NA	100577358
458	NA	NA	NA	411047	NA	NA	NA	NA	NA	NA	NA	NA	100577363
459	NA	NA	NA	408714	NA	NA	NA	NA	NA	NA	NA	NA	100577364
460	NA	NA	NA	726710	NA	NA	NA	NA	NA	NA	NA	NA	100577367
461	NA	NA	NA	410905	NA	NA	NA	NA	NA	NA	NA	NA	100577369
462	NA	NA	NA	408969	NA	NA	NA	NA	NA	NA	NA	NA	100577376
463	NA	NA	NA	408818	NA	NA	NA	NA	NA	NA	NA	NA	100577377
464	NA	NA	NA	409924	NA	NA	NA	NA	NA	NA	NA	NA	100577378
465	NA	NA	NA	410066	NA	NA	NA	NA	NA	NA	NA	NA	100577385
466	NA	NA	NA	413370	NA	NA	NA	NA	NA	NA	NA	NA	100577386
467	NA	NA	NA	726742	NA	NA	NA	NA	NA	NA	NA	NA	100577393
468	NA	NA	NA	726223	NA	NA	NA	NA	NA	NA	NA	NA	100577394
469	NA	NA	NA	410706	NA	NA	NA	NA	NA	NA	NA	NA	100577397
470	NA	NA	NA	412074	NA	NA	NA	NA	NA	NA	NA	NA	100577401
471	NA	NA	NA	409673	NA	NA	NA	NA	NA	NA	NA	NA	100577406
472	NA	NA	NA	100576471	NA	NA	NA	NA	NA	NA	NA	NA	100577407
473	NA	NA	NA	410692	NA	NA	NA	NA	NA	NA	NA	NA	100577408
474	NA	NA	NA	107964089	NA	NA	NA	NA	NA	NA	NA	NA	100577409
475	NA	NA	NA	411805	NA	NA	NA	NA	NA	NA	NA	NA	100577418
476	NA	NA	NA	724344	NA	NA	NA	NA	NA	NA	NA	NA	100577422
477	NA	NA	NA	408579	NA	NA	NA	NA	NA	NA	NA	NA	100577423
478	NA	NA	NA	410638	NA	NA	NA	NA	NA	NA	NA	NA	100577428
479	NA	NA	NA	410229	NA	NA	NA	NA	NA	NA	NA	NA	100577430
480	NA	NA	NA	408914	NA	NA	NA	NA	NA	NA	NA	NA	100577449
481	NA	NA	NA	411935	NA	NA	NA	NA	NA	NA	NA	NA	100577450
482	NA	NA	NA	414037	NA	NA	NA	NA	NA	NA	NA	NA	100577451
483	NA	NA	NA	412808	NA	NA	NA	NA	NA	NA	NA	NA	100577452
484	NA	NA	NA	100576249	NA	NA	NA	NA	NA	NA	NA	NA	100577454
485	NA	NA	NA	409851	NA	NA	NA	NA	NA	NA	NA	NA	100577455
486	NA	NA	NA	413683	NA	NA	NA	NA	NA	NA	NA	NA	100577456
487	NA	NA	NA	100578011	NA	NA	NA	NA	NA	NA	NA	NA	100577466
488	NA	NA	NA	725924	NA	NA	NA	NA	NA	NA	NA	NA	100577472
489	NA	NA	NA	724915	NA	NA	NA	NA	NA	NA	NA	NA	100577481
490	NA	NA	NA	725164	NA	NA	NA	NA	NA	NA	NA	NA	100577491
491	NA	NA	NA	413676	NA	NA	NA	NA	NA	NA	NA	NA	100577492
492	NA	NA	NA	724126	NA	NA	NA	NA	NA	NA	NA	NA	100577493
493	NA	NA	NA	726392	NA	NA	NA	NA	NA	NA	NA	NA	100577497
494	NA	NA	NA	112939925	NA	NA	NA	NA	NA	NA	NA	NA	100577498
495	NA	NA	NA	102655905	NA	NA	NA	NA	NA	NA	NA	NA	100577499
496	NA	NA	NA	724619	NA	NA	NA	NA	NA	NA	NA	NA	100577501
497	NA	NA	NA	102654480	NA	NA	NA	NA	NA	NA	NA	NA	100577504
498	NA	NA	NA	408646	NA	NA	NA	NA	NA	NA	NA	NA	100577506
499	NA	NA	NA	552154	NA	NA	NA	NA	NA	NA	NA	NA	100577515
500	NA	NA	NA	102656315	NA	NA	NA	NA	NA	NA	NA	NA	100577517
501	NA	NA	NA	412484	NA	NA	NA	NA	NA	NA	NA	NA	100577519
502	NA	NA	NA	102654354	NA	NA	NA	NA	NA	NA	NA	NA	100577520
503	NA	NA	NA	113219349	NA	NA	NA	NA	NA	NA	NA	NA	100577522
504	NA	NA	NA	100576758	NA	NA	NA	NA	NA	NA	NA	NA	100577525
505	NA	NA	NA	100576961	NA	NA	NA	NA	NA	NA	NA	NA	100577530
506	NA	NA	NA	408807	NA	NA	NA	NA	NA	NA	NA	NA	100577533
507	NA	NA	NA	107964589	NA	NA	NA	NA	NA	NA	NA	NA	100577538
508	NA	NA	NA	411132	NA	NA	NA	NA	NA	NA	NA	NA	100577539
509	NA	NA	NA	100577598	NA	NA	NA	NA	NA	NA	NA	NA	100577546
510	NA	NA	NA	413097	NA	NA	NA	NA	NA	NA	NA	NA	100577548
511	NA	NA	NA	552518	NA	NA	NA	NA	NA	NA	NA	NA	100577551
512	NA	NA	NA	725754	NA	NA	NA	NA	NA	NA	NA	NA	100577552
513	NA	NA	NA	410272	NA	NA	NA	NA	NA	NA	NA	NA	100577553
514	NA	NA	NA	100579049	NA	NA	NA	NA	NA	NA	NA	NA	100577561
515	NA	NA	NA	409715	NA	NA	NA	NA	NA	NA	NA	NA	100577562
516	NA	NA	NA	551898	NA	NA	NA	NA	NA	NA	NA	NA	100577569
517	NA	NA	NA	409227	NA	NA	NA	NA	NA	NA	NA	NA	100577574
518	NA	NA	NA	725757	NA	NA	NA	NA	NA	NA	NA	NA	100577575
519	NA	NA	NA	100576247	NA	NA	NA	NA	NA	NA	NA	NA	100577576
520	NA	NA	NA	413356	NA	NA	NA	NA	NA	NA	NA	NA	100577578
521	NA	NA	NA	726431	NA	NA	NA	NA	NA	NA	NA	NA	100577579
522	NA	NA	NA	551531	NA	NA	NA	NA	NA	NA	NA	NA	100577580
523	NA	NA	NA	102656585	NA	NA	NA	NA	NA	NA	NA	NA	100577582
524	NA	NA	NA	412667	NA	NA	NA	NA	NA	NA	NA	NA	100577587
525	NA	NA	NA	409703	NA	NA	NA	NA	NA	NA	NA	NA	100577590
526	NA	NA	NA	724251	NA	NA	NA	NA	NA	NA	NA	NA	100577594
527	NA	NA	NA	552070	NA	NA	NA	NA	NA	NA	NA	NA	100577598
528	NA	NA	NA	551379	NA	NA	NA	NA	NA	NA	NA	NA	100577600
529	NA	NA	NA	100576924	NA	NA	NA	NA	NA	NA	NA	NA	100577602
530	NA	NA	NA	102655238	NA	NA	NA	NA	NA	NA	NA	NA	100577603
531	NA	NA	NA	113219416	NA	NA	NA	NA	NA	NA	NA	NA	100577606
532	NA	NA	NA	408329	NA	NA	NA	NA	NA	NA	NA	NA	100577607
533	NA	NA	NA	724765	NA	NA	NA	NA	NA	NA	NA	NA	100577610
534	NA	NA	NA	NA	NA	NA	NA	NA	NA	NA	NA	NA	100577620
535	NA	NA	NA	NA	NA	NA	NA	NA	NA	NA	NA	NA	100577623
536	NA	NA	NA	NA	NA	NA	NA	NA	NA	NA	NA	NA	100577629
537	NA	NA	NA	NA	NA	NA	NA	NA	NA	NA	NA	NA	100577632
538	NA	NA	NA	NA	NA	NA	NA	NA	NA	NA	NA	NA	100577635
539	NA	NA	NA	NA	NA	NA	NA	NA	NA	NA	NA	NA	100577636
540	NA	NA	NA	NA	NA	NA	NA	NA	NA	NA	NA	NA	100577638
541	NA	NA	NA	NA	NA	NA	NA	NA	NA	NA	NA	NA	100577640
542	NA	NA	NA	NA	NA	NA	NA	NA	NA	NA	NA	NA	100577644
543	NA	NA	NA	NA	NA	NA	NA	NA	NA	NA	NA	NA	100577646
544	NA	NA	NA	NA	NA	NA	NA	NA	NA	NA	NA	NA	100577648
545	NA	NA	NA	NA	NA	NA	NA	NA	NA	NA	NA	NA	100577649
546	NA	NA	NA	NA	NA	NA	NA	NA	NA	NA	NA	NA	100577651
547	NA	NA	NA	NA	NA	NA	NA	NA	NA	NA	NA	NA	100577656
548	NA	NA	NA	NA	NA	NA	NA	NA	NA	NA	NA	NA	100577661
549	NA	NA	NA	NA	NA	NA	NA	NA	NA	NA	NA	NA	100577667
550	NA	NA	NA	NA	NA	NA	NA	NA	NA	NA	NA	NA	100577669
551	NA	NA	NA	NA	NA	NA	NA	NA	NA	NA	NA	NA	100577670
552	NA	NA	NA	NA	NA	NA	NA	NA	NA	NA	NA	NA	100577672
553	NA	NA	NA	NA	NA	NA	NA	NA	NA	NA	NA	NA	100577673
554	NA	NA	NA	NA	NA	NA	NA	NA	NA	NA	NA	NA	100577675
555	NA	NA	NA	NA	NA	NA	NA	NA	NA	NA	NA	NA	100577676
556	NA	NA	NA	NA	NA	NA	NA	NA	NA	NA	NA	NA	100577678
557	NA	NA	NA	NA	NA	NA	NA	NA	NA	NA	NA	NA	100577679
558	NA	NA	NA	NA	NA	NA	NA	NA	NA	NA	NA	NA	100577680
559	NA	NA	NA	NA	NA	NA	NA	NA	NA	NA	NA	NA	100577681
560	NA	NA	NA	NA	NA	NA	NA	NA	NA	NA	NA	NA	100577682
561	NA	NA	NA	NA	NA	NA	NA	NA	NA	NA	NA	NA	100577687
562	NA	NA	NA	NA	NA	NA	NA	NA	NA	NA	NA	NA	100577689
563	NA	NA	NA	NA	NA	NA	NA	NA	NA	NA	NA	NA	100577690
564	NA	NA	NA	NA	NA	NA	NA	NA	NA	NA	NA	NA	100577692
565	NA	NA	NA	NA	NA	NA	NA	NA	NA	NA	NA	NA	100577693
566	NA	NA	NA	NA	NA	NA	NA	NA	NA	NA	NA	NA	100577694
567	NA	NA	NA	NA	NA	NA	NA	NA	NA	NA	NA	NA	100577696
568	NA	NA	NA	NA	NA	NA	NA	NA	NA	NA	NA	NA	100577697
569	NA	NA	NA	NA	NA	NA	NA	NA	NA	NA	NA	NA	100577699
570	NA	NA	NA	NA	NA	NA	NA	NA	NA	NA	NA	NA	100577702
571	NA	NA	NA	NA	NA	NA	NA	NA	NA	NA	NA	NA	100577704
572	NA	NA	NA	NA	NA	NA	NA	NA	NA	NA	NA	NA	100577707
573	NA	NA	NA	NA	NA	NA	NA	NA	NA	NA	NA	NA	100577711
574	NA	NA	NA	NA	NA	NA	NA	NA	NA	NA	NA	NA	100577714
575	NA	NA	NA	NA	NA	NA	NA	NA	NA	NA	NA	NA	100577717
576	NA	NA	NA	NA	NA	NA	NA	NA	NA	NA	NA	NA	100577719
577	NA	NA	NA	NA	NA	NA	NA	NA	NA	NA	NA	NA	100577722
578	NA	NA	NA	NA	NA	NA	NA	NA	NA	NA	NA	NA	100577723
579	NA	NA	NA	NA	NA	NA	NA	NA	NA	NA	NA	NA	100577724
580	NA	NA	NA	NA	NA	NA	NA	NA	NA	NA	NA	NA	100577725
581	NA	NA	NA	NA	NA	NA	NA	NA	NA	NA	NA	NA	100577727
582	NA	NA	NA	NA	NA	NA	NA	NA	NA	NA	NA	NA	100577735
583	NA	NA	NA	NA	NA	NA	NA	NA	NA	NA	NA	NA	100577737
584	NA	NA	NA	NA	NA	NA	NA	NA	NA	NA	NA	NA	100577739
585	NA	NA	NA	NA	NA	NA	NA	NA	NA	NA	NA	NA	100577742
586	NA	NA	NA	NA	NA	NA	NA	NA	NA	NA	NA	NA	100577743
587	NA	NA	NA	NA	NA	NA	NA	NA	NA	NA	NA	NA	100577746
588	NA	NA	NA	NA	NA	NA	NA	NA	NA	NA	NA	NA	100577751
589	NA	NA	NA	NA	NA	NA	NA	NA	NA	NA	NA	NA	100577752
590	NA	NA	NA	NA	NA	NA	NA	NA	NA	NA	NA	NA	100577753
591	NA	NA	NA	NA	NA	NA	NA	NA	NA	NA	NA	NA	100577754
592	NA	NA	NA	NA	NA	NA	NA	NA	NA	NA	NA	NA	100577756
593	NA	NA	NA	NA	NA	NA	NA	NA	NA	NA	NA	NA	100577759
594	NA	NA	NA	NA	NA	NA	NA	NA	NA	NA	NA	NA	100577763
595	NA	NA	NA	NA	NA	NA	NA	NA	NA	NA	NA	NA	100577764
596	NA	NA	NA	NA	NA	NA	NA	NA	NA	NA	NA	NA	100577766
597	NA	NA	NA	NA	NA	NA	NA	NA	NA	NA	NA	NA	100577769
598	NA	NA	NA	NA	NA	NA	NA	NA	NA	NA	NA	NA	100577771
599	NA	NA	NA	NA	NA	NA	NA	NA	NA	NA	NA	NA	100577772
600	NA	NA	NA	NA	NA	NA	NA	NA	NA	NA	NA	NA	100577778
601	NA	NA	NA	NA	NA	NA	NA	NA	NA	NA	NA	NA	100577783
602	NA	NA	NA	NA	NA	NA	NA	NA	NA	NA	NA	NA	100577784
603	NA	NA	NA	NA	NA	NA	NA	NA	NA	NA	NA	NA	100577786
604	NA	NA	NA	NA	NA	NA	NA	NA	NA	NA	NA	NA	100577789
605	NA	NA	NA	NA	NA	NA	NA	NA	NA	NA	NA	NA	100577795
606	NA	NA	NA	NA	NA	NA	NA	NA	NA	NA	NA	NA	100577797
607	NA	NA	NA	NA	NA	NA	NA	NA	NA	NA	NA	NA	100577798
608	NA	NA	NA	NA	NA	NA	NA	NA	NA	NA	NA	NA	100577801
609	NA	NA	NA	NA	NA	NA	NA	NA	NA	NA	NA	NA	100577803
610	NA	NA	NA	NA	NA	NA	NA	NA	NA	NA	NA	NA	100577809
611	NA	NA	NA	NA	NA	NA	NA	NA	NA	NA	NA	NA	100577816
612	NA	NA	NA	NA	NA	NA	NA	NA	NA	NA	NA	NA	100577823
613	NA	NA	NA	NA	NA	NA	NA	NA	NA	NA	NA	NA	100577825
614	NA	NA	NA	NA	NA	NA	NA	NA	NA	NA	NA	NA	100577829
615	NA	NA	NA	NA	NA	NA	NA	NA	NA	NA	NA	NA	100577833
616	NA	NA	NA	NA	NA	NA	NA	NA	NA	NA	NA	NA	100577836
617	NA	NA	NA	NA	NA	NA	NA	NA	NA	NA	NA	NA	100577841
618	NA	NA	NA	NA	NA	NA	NA	NA	NA	NA	NA	NA	100577844
619	NA	NA	NA	NA	NA	NA	NA	NA	NA	NA	NA	NA	100577845
620	NA	NA	NA	NA	NA	NA	NA	NA	NA	NA	NA	NA	100577846
621	NA	NA	NA	NA	NA	NA	NA	NA	NA	NA	NA	NA	100577847
622	NA	NA	NA	NA	NA	NA	NA	NA	NA	NA	NA	NA	100577848
623	NA	NA	NA	NA	NA	NA	NA	NA	NA	NA	NA	NA	100577856
624	NA	NA	NA	NA	NA	NA	NA	NA	NA	NA	NA	NA	100577870
625	NA	NA	NA	NA	NA	NA	NA	NA	NA	NA	NA	NA	100577872
626	NA	NA	NA	NA	NA	NA	NA	NA	NA	NA	NA	NA	100577876
627	NA	NA	NA	NA	NA	NA	NA	NA	NA	NA	NA	NA	100577877
628	NA	NA	NA	NA	NA	NA	NA	NA	NA	NA	NA	NA	100577879
629	NA	NA	NA	NA	NA	NA	NA	NA	NA	NA	NA	NA	100577882
630	NA	NA	NA	NA	NA	NA	NA	NA	NA	NA	NA	NA	100577883
631	NA	NA	NA	NA	NA	NA	NA	NA	NA	NA	NA	NA	100577885
632	NA	NA	NA	NA	NA	NA	NA	NA	NA	NA	NA	NA	100577886
633	NA	NA	NA	NA	NA	NA	NA	NA	NA	NA	NA	NA	100577890
634	NA	NA	NA	NA	NA	NA	NA	NA	NA	NA	NA	NA	100577899
635	NA	NA	NA	NA	NA	NA	NA	NA	NA	NA	NA	NA	100577901
636	NA	NA	NA	NA	NA	NA	NA	NA	NA	NA	NA	NA	100577903
637	NA	NA	NA	NA	NA	NA	NA	NA	NA	NA	NA	NA	100577905
638	NA	NA	NA	NA	NA	NA	NA	NA	NA	NA	NA	NA	100577909
639	NA	NA	NA	NA	NA	NA	NA	NA	NA	NA	NA	NA	100577912
640	NA	NA	NA	NA	NA	NA	NA	NA	NA	NA	NA	NA	100577913
641	NA	NA	NA	NA	NA	NA	NA	NA	NA	NA	NA	NA	100577915
642	NA	NA	NA	NA	NA	NA	NA	NA	NA	NA	NA	NA	100577919
643	NA	NA	NA	NA	NA	NA	NA	NA	NA	NA	NA	NA	100577920
644	NA	NA	NA	NA	NA	NA	NA	NA	NA	NA	NA	NA	100577923
645	NA	NA	NA	NA	NA	NA	NA	NA	NA	NA	NA	NA	100577927
646	NA	NA	NA	NA	NA	NA	NA	NA	NA	NA	NA	NA	100577929
647	NA	NA	NA	NA	NA	NA	NA	NA	NA	NA	NA	NA	100577931
648	NA	NA	NA	NA	NA	NA	NA	NA	NA	NA	NA	NA	100577932
649	NA	NA	NA	NA	NA	NA	NA	NA	NA	NA	NA	NA	100577936
650	NA	NA	NA	NA	NA	NA	NA	NA	NA	NA	NA	NA	100577938
651	NA	NA	NA	NA	NA	NA	NA	NA	NA	NA	NA	NA	100577941
652	NA	NA	NA	NA	NA	NA	NA	NA	NA	NA	NA	NA	100577943
653	NA	NA	NA	NA	NA	NA	NA	NA	NA	NA	NA	NA	100577945
654	NA	NA	NA	NA	NA	NA	NA	NA	NA	NA	NA	NA	100577949
655	NA	NA	NA	NA	NA	NA	NA	NA	NA	NA	NA	NA	100577958
656	NA	NA	NA	NA	NA	NA	NA	NA	NA	NA	NA	NA	100577959
657	NA	NA	NA	NA	NA	NA	NA	NA	NA	NA	NA	NA	100577963
658	NA	NA	NA	NA	NA	NA	NA	NA	NA	NA	NA	NA	100577966
659	NA	NA	NA	NA	NA	NA	NA	NA	NA	NA	NA	NA	100577967
660	NA	NA	NA	NA	NA	NA	NA	NA	NA	NA	NA	NA	100577971
661	NA	NA	NA	NA	NA	NA	NA	NA	NA	NA	NA	NA	100577972
662	NA	NA	NA	NA	NA	NA	NA	NA	NA	NA	NA	NA	100577976
663	NA	NA	NA	NA	NA	NA	NA	NA	NA	NA	NA	NA	100577977
664	NA	NA	NA	NA	NA	NA	NA	NA	NA	NA	NA	NA	100577980
665	NA	NA	NA	NA	NA	NA	NA	NA	NA	NA	NA	NA	100577982
666	NA	NA	NA	NA	NA	NA	NA	NA	NA	NA	NA	NA	100577986
667	NA	NA	NA	NA	NA	NA	NA	NA	NA	NA	NA	NA	100577988
668	NA	NA	NA	NA	NA	NA	NA	NA	NA	NA	NA	NA	100577992
669	NA	NA	NA	NA	NA	NA	NA	NA	NA	NA	NA	NA	100577995
670	NA	NA	NA	NA	NA	NA	NA	NA	NA	NA	NA	NA	100577997
671	NA	NA	NA	NA	NA	NA	NA	NA	NA	NA	NA	NA	100577998
672	NA	NA	NA	NA	NA	NA	NA	NA	NA	NA	NA	NA	100577999
673	NA	NA	NA	NA	NA	NA	NA	NA	NA	NA	NA	NA	100578002
674	NA	NA	NA	NA	NA	NA	NA	NA	NA	NA	NA	NA	100578005
675	NA	NA	NA	NA	NA	NA	NA	NA	NA	NA	NA	NA	100578006
676	NA	NA	NA	NA	NA	NA	NA	NA	NA	NA	NA	NA	100578011
677	NA	NA	NA	NA	NA	NA	NA	NA	NA	NA	NA	NA	100578013
678	NA	NA	NA	NA	NA	NA	NA	NA	NA	NA	NA	NA	100578014
679	NA	NA	NA	NA	NA	NA	NA	NA	NA	NA	NA	NA	100578015
680	NA	NA	NA	NA	NA	NA	NA	NA	NA	NA	NA	NA	100578016
681	NA	NA	NA	NA	NA	NA	NA	NA	NA	NA	NA	NA	100578017
682	NA	NA	NA	NA	NA	NA	NA	NA	NA	NA	NA	NA	100578020
683	NA	NA	NA	NA	NA	NA	NA	NA	NA	NA	NA	NA	100578023
684	NA	NA	NA	NA	NA	NA	NA	NA	NA	NA	NA	NA	100578030
685	NA	NA	NA	NA	NA	NA	NA	NA	NA	NA	NA	NA	100578031
686	NA	NA	NA	NA	NA	NA	NA	NA	NA	NA	NA	NA	100578035
687	NA	NA	NA	NA	NA	NA	NA	NA	NA	NA	NA	NA	100578040
688	NA	NA	NA	NA	NA	NA	NA	NA	NA	NA	NA	NA	100578046
689	NA	NA	NA	NA	NA	NA	NA	NA	NA	NA	NA	NA	100578051
690	NA	NA	NA	NA	NA	NA	NA	NA	NA	NA	NA	NA	100578053
691	NA	NA	NA	NA	NA	NA	NA	NA	NA	NA	NA	NA	100578059
692	NA	NA	NA	NA	NA	NA	NA	NA	NA	NA	NA	NA	100578066
693	NA	NA	NA	NA	NA	NA	NA	NA	NA	NA	NA	NA	100578067
694	NA	NA	NA	NA	NA	NA	NA	NA	NA	NA	NA	NA	100578068
695	NA	NA	NA	NA	NA	NA	NA	NA	NA	NA	NA	NA	100578071
696	NA	NA	NA	NA	NA	NA	NA	NA	NA	NA	NA	NA	100578084
697	NA	NA	NA	NA	NA	NA	NA	NA	NA	NA	NA	NA	100578085
698	NA	NA	NA	NA	NA	NA	NA	NA	NA	NA	NA	NA	100578089
699	NA	NA	NA	NA	NA	NA	NA	NA	NA	NA	NA	NA	100578090
700	NA	NA	NA	NA	NA	NA	NA	NA	NA	NA	NA	NA	100578093
701	NA	NA	NA	NA	NA	NA	NA	NA	NA	NA	NA	NA	100578101
702	NA	NA	NA	NA	NA	NA	NA	NA	NA	NA	NA	NA	100578102
703	NA	NA	NA	NA	NA	NA	NA	NA	NA	NA	NA	NA	100578105
704	NA	NA	NA	NA	NA	NA	NA	NA	NA	NA	NA	NA	100578106
705	NA	NA	NA	NA	NA	NA	NA	NA	NA	NA	NA	NA	100578109
706	NA	NA	NA	NA	NA	NA	NA	NA	NA	NA	NA	NA	100578112
707	NA	NA	NA	NA	NA	NA	NA	NA	NA	NA	NA	NA	100578113
708	NA	NA	NA	NA	NA	NA	NA	NA	NA	NA	NA	NA	100578119
709	NA	NA	NA	NA	NA	NA	NA	NA	NA	NA	NA	NA	100578121
710	NA	NA	NA	NA	NA	NA	NA	NA	NA	NA	NA	NA	100578126
711	NA	NA	NA	NA	NA	NA	NA	NA	NA	NA	NA	NA	100578127
712	NA	NA	NA	NA	NA	NA	NA	NA	NA	NA	NA	NA	100578128
713	NA	NA	NA	NA	NA	NA	NA	NA	NA	NA	NA	NA	100578129
714	NA	NA	NA	NA	NA	NA	NA	NA	NA	NA	NA	NA	100578132
715	NA	NA	NA	NA	NA	NA	NA	NA	NA	NA	NA	NA	100578134
716	NA	NA	NA	NA	NA	NA	NA	NA	NA	NA	NA	NA	100578142
717	NA	NA	NA	NA	NA	NA	NA	NA	NA	NA	NA	NA	100578146
718	NA	NA	NA	NA	NA	NA	NA	NA	NA	NA	NA	NA	100578156
719	NA	NA	NA	NA	NA	NA	NA	NA	NA	NA	NA	NA	100578157
720	NA	NA	NA	NA	NA	NA	NA	NA	NA	NA	NA	NA	100578159
721	NA	NA	NA	NA	NA	NA	NA	NA	NA	NA	NA	NA	100578161
722	NA	NA	NA	NA	NA	NA	NA	NA	NA	NA	NA	NA	100578162
723	NA	NA	NA	NA	NA	NA	NA	NA	NA	NA	NA	NA	100578165
724	NA	NA	NA	NA	NA	NA	NA	NA	NA	NA	NA	NA	100578168
725	NA	NA	NA	NA	NA	NA	NA	NA	NA	NA	NA	NA	100578170
726	NA	NA	NA	NA	NA	NA	NA	NA	NA	NA	NA	NA	100578173
727	NA	NA	NA	NA	NA	NA	NA	NA	NA	NA	NA	NA	100578177
728	NA	NA	NA	NA	NA	NA	NA	NA	NA	NA	NA	NA	100578187
729	NA	NA	NA	NA	NA	NA	NA	NA	NA	NA	NA	NA	100578188
730	NA	NA	NA	NA	NA	NA	NA	NA	NA	NA	NA	NA	100578191
731	NA	NA	NA	NA	NA	NA	NA	NA	NA	NA	NA	NA	100578194
732	NA	NA	NA	NA	NA	NA	NA	NA	NA	NA	NA	NA	100578200
733	NA	NA	NA	NA	NA	NA	NA	NA	NA	NA	NA	NA	100578201
734	NA	NA	NA	NA	NA	NA	NA	NA	NA	NA	NA	NA	100578205
735	NA	NA	NA	NA	NA	NA	NA	NA	NA	NA	NA	NA	100578209
736	NA	NA	NA	NA	NA	NA	NA	NA	NA	NA	NA	NA	100578212
737	NA	NA	NA	NA	NA	NA	NA	NA	NA	NA	NA	NA	100578213
738	NA	NA	NA	NA	NA	NA	NA	NA	NA	NA	NA	NA	100578215
739	NA	NA	NA	NA	NA	NA	NA	NA	NA	NA	NA	NA	100578218
740	NA	NA	NA	NA	NA	NA	NA	NA	NA	NA	NA	NA	100578220
741	NA	NA	NA	NA	NA	NA	NA	NA	NA	NA	NA	NA	100578226
742	NA	NA	NA	NA	NA	NA	NA	NA	NA	NA	NA	NA	100578232
743	NA	NA	NA	NA	NA	NA	NA	NA	NA	NA	NA	NA	100578233
744	NA	NA	NA	NA	NA	NA	NA	NA	NA	NA	NA	NA	100578235
745	NA	NA	NA	NA	NA	NA	NA	NA	NA	NA	NA	NA	100578236
746	NA	NA	NA	NA	NA	NA	NA	NA	NA	NA	NA	NA	100578237
747	NA	NA	NA	NA	NA	NA	NA	NA	NA	NA	NA	NA	100578238
748	NA	NA	NA	NA	NA	NA	NA	NA	NA	NA	NA	NA	100578239
749	NA	NA	NA	NA	NA	NA	NA	NA	NA	NA	NA	NA	100578243
750	NA	NA	NA	NA	NA	NA	NA	NA	NA	NA	NA	NA	100578245
751	NA	NA	NA	NA	NA	NA	NA	NA	NA	NA	NA	NA	100578246
752	NA	NA	NA	NA	NA	NA	NA	NA	NA	NA	NA	NA	100578248
753	NA	NA	NA	NA	NA	NA	NA	NA	NA	NA	NA	NA	100578249
754	NA	NA	NA	NA	NA	NA	NA	NA	NA	NA	NA	NA	100578252
755	NA	NA	NA	NA	NA	NA	NA	NA	NA	NA	NA	NA	100578253
756	NA	NA	NA	NA	NA	NA	NA	NA	NA	NA	NA	NA	100578255
757	NA	NA	NA	NA	NA	NA	NA	NA	NA	NA	NA	NA	100578257
758	NA	NA	NA	NA	NA	NA	NA	NA	NA	NA	NA	NA	100578259
759	NA	NA	NA	NA	NA	NA	NA	NA	NA	NA	NA	NA	100578260
760	NA	NA	NA	NA	NA	NA	NA	NA	NA	NA	NA	NA	100578262
761	NA	NA	NA	NA	NA	NA	NA	NA	NA	NA	NA	NA	100578266
762	NA	NA	NA	NA	NA	NA	NA	NA	NA	NA	NA	NA	100578271
763	NA	NA	NA	NA	NA	NA	NA	NA	NA	NA	NA	NA	100578277
764	NA	NA	NA	NA	NA	NA	NA	NA	NA	NA	NA	NA	100578281
765	NA	NA	NA	NA	NA	NA	NA	NA	NA	NA	NA	NA	100578286
766	NA	NA	NA	NA	NA	NA	NA	NA	NA	NA	NA	NA	100578296
767	NA	NA	NA	NA	NA	NA	NA	NA	NA	NA	NA	NA	100578298
768	NA	NA	NA	NA	NA	NA	NA	NA	NA	NA	NA	NA	100578300
769	NA	NA	NA	NA	NA	NA	NA	NA	NA	NA	NA	NA	100578309
770	NA	NA	NA	NA	NA	NA	NA	NA	NA	NA	NA	NA	100578311
771	NA	NA	NA	NA	NA	NA	NA	NA	NA	NA	NA	NA	100578314
772	NA	NA	NA	NA	NA	NA	NA	NA	NA	NA	NA	NA	100578317
773	NA	NA	NA	NA	NA	NA	NA	NA	NA	NA	NA	NA	100578321
774	NA	NA	NA	NA	NA	NA	NA	NA	NA	NA	NA	NA	100578323
775	NA	NA	NA	NA	NA	NA	NA	NA	NA	NA	NA	NA	100578329
776	NA	NA	NA	NA	NA	NA	NA	NA	NA	NA	NA	NA	100578330
777	NA	NA	NA	NA	NA	NA	NA	NA	NA	NA	NA	NA	100578332
778	NA	NA	NA	NA	NA	NA	NA	NA	NA	NA	NA	NA	100578337
779	NA	NA	NA	NA	NA	NA	NA	NA	NA	NA	NA	NA	100578339
780	NA	NA	NA	NA	NA	NA	NA	NA	NA	NA	NA	NA	100578341
781	NA	NA	NA	NA	NA	NA	NA	NA	NA	NA	NA	NA	100578343
782	NA	NA	NA	NA	NA	NA	NA	NA	NA	NA	NA	NA	100578345
783	NA	NA	NA	NA	NA	NA	NA	NA	NA	NA	NA	NA	100578346
784	NA	NA	NA	NA	NA	NA	NA	NA	NA	NA	NA	NA	100578349
785	NA	NA	NA	NA	NA	NA	NA	NA	NA	NA	NA	NA	100578355
786	NA	NA	NA	NA	NA	NA	NA	NA	NA	NA	NA	NA	100578356
787	NA	NA	NA	NA	NA	NA	NA	NA	NA	NA	NA	NA	100578360
788	NA	NA	NA	NA	NA	NA	NA	NA	NA	NA	NA	NA	100578361
789	NA	NA	NA	NA	NA	NA	NA	NA	NA	NA	NA	NA	100578363
790	NA	NA	NA	NA	NA	NA	NA	NA	NA	NA	NA	NA	100578366
791	NA	NA	NA	NA	NA	NA	NA	NA	NA	NA	NA	NA	100578368
792	NA	NA	NA	NA	NA	NA	NA	NA	NA	NA	NA	NA	100578370
793	NA	NA	NA	NA	NA	NA	NA	NA	NA	NA	NA	NA	100578380
794	NA	NA	NA	NA	NA	NA	NA	NA	NA	NA	NA	NA	100578382
795	NA	NA	NA	NA	NA	NA	NA	NA	NA	NA	NA	NA	100578386
796	NA	NA	NA	NA	NA	NA	NA	NA	NA	NA	NA	NA	100578388
797	NA	NA	NA	NA	NA	NA	NA	NA	NA	NA	NA	NA	100578389
798	NA	NA	NA	NA	NA	NA	NA	NA	NA	NA	NA	NA	100578397
799	NA	NA	NA	NA	NA	NA	NA	NA	NA	NA	NA	NA	100578399
800	NA	NA	NA	NA	NA	NA	NA	NA	NA	NA	NA	NA	100578404
801	NA	NA	NA	NA	NA	NA	NA	NA	NA	NA	NA	NA	100578406
802	NA	NA	NA	NA	NA	NA	NA	NA	NA	NA	NA	NA	100578413
803	NA	NA	NA	NA	NA	NA	NA	NA	NA	NA	NA	NA	100578417
804	NA	NA	NA	NA	NA	NA	NA	NA	NA	NA	NA	NA	100578418
805	NA	NA	NA	NA	NA	NA	NA	NA	NA	NA	NA	NA	100578420
806	NA	NA	NA	NA	NA	NA	NA	NA	NA	NA	NA	NA	100578423
807	NA	NA	NA	NA	NA	NA	NA	NA	NA	NA	NA	NA	100578424
808	NA	NA	NA	NA	NA	NA	NA	NA	NA	NA	NA	NA	100578428
809	NA	NA	NA	NA	NA	NA	NA	NA	NA	NA	NA	NA	100578429
810	NA	NA	NA	NA	NA	NA	NA	NA	NA	NA	NA	NA	100578430
811	NA	NA	NA	NA	NA	NA	NA	NA	NA	NA	NA	NA	100578433
812	NA	NA	NA	NA	NA	NA	NA	NA	NA	NA	NA	NA	100578434
813	NA	NA	NA	NA	NA	NA	NA	NA	NA	NA	NA	NA	100578436
814	NA	NA	NA	NA	NA	NA	NA	NA	NA	NA	NA	NA	100578437
815	NA	NA	NA	NA	NA	NA	NA	NA	NA	NA	NA	NA	100578439
816	NA	NA	NA	NA	NA	NA	NA	NA	NA	NA	NA	NA	100578440
817	NA	NA	NA	NA	NA	NA	NA	NA	NA	NA	NA	NA	100578443
818	NA	NA	NA	NA	NA	NA	NA	NA	NA	NA	NA	NA	100578445
819	NA	NA	NA	NA	NA	NA	NA	NA	NA	NA	NA	NA	100578448
820	NA	NA	NA	NA	NA	NA	NA	NA	NA	NA	NA	NA	100578450
821	NA	NA	NA	NA	NA	NA	NA	NA	NA	NA	NA	NA	100578455
822	NA	NA	NA	NA	NA	NA	NA	NA	NA	NA	NA	NA	100578461
823	NA	NA	NA	NA	NA	NA	NA	NA	NA	NA	NA	NA	100578464
824	NA	NA	NA	NA	NA	NA	NA	NA	NA	NA	NA	NA	100578466
825	NA	NA	NA	NA	NA	NA	NA	NA	NA	NA	NA	NA	100578467
826	NA	NA	NA	NA	NA	NA	NA	NA	NA	NA	NA	NA	100578472
827	NA	NA	NA	NA	NA	NA	NA	NA	NA	NA	NA	NA	100578473
828	NA	NA	NA	NA	NA	NA	NA	NA	NA	NA	NA	NA	100578474
829	NA	NA	NA	NA	NA	NA	NA	NA	NA	NA	NA	NA	100578478
830	NA	NA	NA	NA	NA	NA	NA	NA	NA	NA	NA	NA	100578479
831	NA	NA	NA	NA	NA	NA	NA	NA	NA	NA	NA	NA	100578482
832	NA	NA	NA	NA	NA	NA	NA	NA	NA	NA	NA	NA	100578483
833	NA	NA	NA	NA	NA	NA	NA	NA	NA	NA	NA	NA	100578484
834	NA	NA	NA	NA	NA	NA	NA	NA	NA	NA	NA	NA	100578498
835	NA	NA	NA	NA	NA	NA	NA	NA	NA	NA	NA	NA	100578503
836	NA	NA	NA	NA	NA	NA	NA	NA	NA	NA	NA	NA	100578506
837	NA	NA	NA	NA	NA	NA	NA	NA	NA	NA	NA	NA	100578507
838	NA	NA	NA	NA	NA	NA	NA	NA	NA	NA	NA	NA	100578513
839	NA	NA	NA	NA	NA	NA	NA	NA	NA	NA	NA	NA	100578515
840	NA	NA	NA	NA	NA	NA	NA	NA	NA	NA	NA	NA	100578519
841	NA	NA	NA	NA	NA	NA	NA	NA	NA	NA	NA	NA	100578522
842	NA	NA	NA	NA	NA	NA	NA	NA	NA	NA	NA	NA	100578523
843	NA	NA	NA	NA	NA	NA	NA	NA	NA	NA	NA	NA	100578524
844	NA	NA	NA	NA	NA	NA	NA	NA	NA	NA	NA	NA	100578526
845	NA	NA	NA	NA	NA	NA	NA	NA	NA	NA	NA	NA	100578529
846	NA	NA	NA	NA	NA	NA	NA	NA	NA	NA	NA	NA	100578530
847	NA	NA	NA	NA	NA	NA	NA	NA	NA	NA	NA	NA	100578534
848	NA	NA	NA	NA	NA	NA	NA	NA	NA	NA	NA	NA	100578537
849	NA	NA	NA	NA	NA	NA	NA	NA	NA	NA	NA	NA	100578540
850	NA	NA	NA	NA	NA	NA	NA	NA	NA	NA	NA	NA	100578542
851	NA	NA	NA	NA	NA	NA	NA	NA	NA	NA	NA	NA	100578546
852	NA	NA	NA	NA	NA	NA	NA	NA	NA	NA	NA	NA	100578547
853	NA	NA	NA	NA	NA	NA	NA	NA	NA	NA	NA	NA	100578548
854	NA	NA	NA	NA	NA	NA	NA	NA	NA	NA	NA	NA	100578551
855	NA	NA	NA	NA	NA	NA	NA	NA	NA	NA	NA	NA	100578556
856	NA	NA	NA	NA	NA	NA	NA	NA	NA	NA	NA	NA	100578557
857	NA	NA	NA	NA	NA	NA	NA	NA	NA	NA	NA	NA	100578559
858	NA	NA	NA	NA	NA	NA	NA	NA	NA	NA	NA	NA	100578560
859	NA	NA	NA	NA	NA	NA	NA	NA	NA	NA	NA	NA	100578563
860	NA	NA	NA	NA	NA	NA	NA	NA	NA	NA	NA	NA	100578575
861	NA	NA	NA	NA	NA	NA	NA	NA	NA	NA	NA	NA	100578576
862	NA	NA	NA	NA	NA	NA	NA	NA	NA	NA	NA	NA	100578579
863	NA	NA	NA	NA	NA	NA	NA	NA	NA	NA	NA	NA	100578580
864	NA	NA	NA	NA	NA	NA	NA	NA	NA	NA	NA	NA	100578581
865	NA	NA	NA	NA	NA	NA	NA	NA	NA	NA	NA	NA	100578584
866	NA	NA	NA	NA	NA	NA	NA	NA	NA	NA	NA	NA	100578586
867	NA	NA	NA	NA	NA	NA	NA	NA	NA	NA	NA	NA	100578589
868	NA	NA	NA	NA	NA	NA	NA	NA	NA	NA	NA	NA	100578596
869	NA	NA	NA	NA	NA	NA	NA	NA	NA	NA	NA	NA	100578597
870	NA	NA	NA	NA	NA	NA	NA	NA	NA	NA	NA	NA	100578600
871	NA	NA	NA	NA	NA	NA	NA	NA	NA	NA	NA	NA	100578602
872	NA	NA	NA	NA	NA	NA	NA	NA	NA	NA	NA	NA	100578606
873	NA	NA	NA	NA	NA	NA	NA	NA	NA	NA	NA	NA	100578608
874	NA	NA	NA	NA	NA	NA	NA	NA	NA	NA	NA	NA	100578611
875	NA	NA	NA	NA	NA	NA	NA	NA	NA	NA	NA	NA	100578613
876	NA	NA	NA	NA	NA	NA	NA	NA	NA	NA	NA	NA	100578614
877	NA	NA	NA	NA	NA	NA	NA	NA	NA	NA	NA	NA	100578621
878	NA	NA	NA	NA	NA	NA	NA	NA	NA	NA	NA	NA	100578624
879	NA	NA	NA	NA	NA	NA	NA	NA	NA	NA	NA	NA	100578628
880	NA	NA	NA	NA	NA	NA	NA	NA	NA	NA	NA	NA	100578629
881	NA	NA	NA	NA	NA	NA	NA	NA	NA	NA	NA	NA	100578631
882	NA	NA	NA	NA	NA	NA	NA	NA	NA	NA	NA	NA	100578641
883	NA	NA	NA	NA	NA	NA	NA	NA	NA	NA	NA	NA	100578653
884	NA	NA	NA	NA	NA	NA	NA	NA	NA	NA	NA	NA	100578654
885	NA	NA	NA	NA	NA	NA	NA	NA	NA	NA	NA	NA	100578657
886	NA	NA	NA	NA	NA	NA	NA	NA	NA	NA	NA	NA	100578659
887	NA	NA	NA	NA	NA	NA	NA	NA	NA	NA	NA	NA	100578660
888	NA	NA	NA	NA	NA	NA	NA	NA	NA	NA	NA	NA	100578661
889	NA	NA	NA	NA	NA	NA	NA	NA	NA	NA	NA	NA	100578662
890	NA	NA	NA	NA	NA	NA	NA	NA	NA	NA	NA	NA	100578665
891	NA	NA	NA	NA	NA	NA	NA	NA	NA	NA	NA	NA	100578666
892	NA	NA	NA	NA	NA	NA	NA	NA	NA	NA	NA	NA	100578674
893	NA	NA	NA	NA	NA	NA	NA	NA	NA	NA	NA	NA	100578675
894	NA	NA	NA	NA	NA	NA	NA	NA	NA	NA	NA	NA	100578678
895	NA	NA	NA	NA	NA	NA	NA	NA	NA	NA	NA	NA	100578680
896	NA	NA	NA	NA	NA	NA	NA	NA	NA	NA	NA	NA	100578684
897	NA	NA	NA	NA	NA	NA	NA	NA	NA	NA	NA	NA	100578691
898	NA	NA	NA	NA	NA	NA	NA	NA	NA	NA	NA	NA	100578694
899	NA	NA	NA	NA	NA	NA	NA	NA	NA	NA	NA	NA	100578696
900	NA	NA	NA	NA	NA	NA	NA	NA	NA	NA	NA	NA	100578697
901	NA	NA	NA	NA	NA	NA	NA	NA	NA	NA	NA	NA	100578698
902	NA	NA	NA	NA	NA	NA	NA	NA	NA	NA	NA	NA	100578703
903	NA	NA	NA	NA	NA	NA	NA	NA	NA	NA	NA	NA	100578704
904	NA	NA	NA	NA	NA	NA	NA	NA	NA	NA	NA	NA	100578705
905	NA	NA	NA	NA	NA	NA	NA	NA	NA	NA	NA	NA	100578706
906	NA	NA	NA	NA	NA	NA	NA	NA	NA	NA	NA	NA	100578708
907	NA	NA	NA	NA	NA	NA	NA	NA	NA	NA	NA	NA	100578709
908	NA	NA	NA	NA	NA	NA	NA	NA	NA	NA	NA	NA	100578713
909	NA	NA	NA	NA	NA	NA	NA	NA	NA	NA	NA	NA	100578714
910	NA	NA	NA	NA	NA	NA	NA	NA	NA	NA	NA	NA	100578715
911	NA	NA	NA	NA	NA	NA	NA	NA	NA	NA	NA	NA	100578718
912	NA	NA	NA	NA	NA	NA	NA	NA	NA	NA	NA	NA	100578721
913	NA	NA	NA	NA	NA	NA	NA	NA	NA	NA	NA	NA	100578723
914	NA	NA	NA	NA	NA	NA	NA	NA	NA	NA	NA	NA	100578725
915	NA	NA	NA	NA	NA	NA	NA	NA	NA	NA	NA	NA	100578726
916	NA	NA	NA	NA	NA	NA	NA	NA	NA	NA	NA	NA	100578727
917	NA	NA	NA	NA	NA	NA	NA	NA	NA	NA	NA	NA	100578731
918	NA	NA	NA	NA	NA	NA	NA	NA	NA	NA	NA	NA	100578733
919	NA	NA	NA	NA	NA	NA	NA	NA	NA	NA	NA	NA	100578734
920	NA	NA	NA	NA	NA	NA	NA	NA	NA	NA	NA	NA	100578736
921	NA	NA	NA	NA	NA	NA	NA	NA	NA	NA	NA	NA	100578739
922	NA	NA	NA	NA	NA	NA	NA	NA	NA	NA	NA	NA	100578743
923	NA	NA	NA	NA	NA	NA	NA	NA	NA	NA	NA	NA	100578744
924	NA	NA	NA	NA	NA	NA	NA	NA	NA	NA	NA	NA	100578746
925	NA	NA	NA	NA	NA	NA	NA	NA	NA	NA	NA	NA	100578747
926	NA	NA	NA	NA	NA	NA	NA	NA	NA	NA	NA	NA	100578752
927	NA	NA	NA	NA	NA	NA	NA	NA	NA	NA	NA	NA	100578763
928	NA	NA	NA	NA	NA	NA	NA	NA	NA	NA	NA	NA	100578769
929	NA	NA	NA	NA	NA	NA	NA	NA	NA	NA	NA	NA	100578770
930	NA	NA	NA	NA	NA	NA	NA	NA	NA	NA	NA	NA	100578773
931	NA	NA	NA	NA	NA	NA	NA	NA	NA	NA	NA	NA	100578774
932	NA	NA	NA	NA	NA	NA	NA	NA	NA	NA	NA	NA	100578779
933	NA	NA	NA	NA	NA	NA	NA	NA	NA	NA	NA	NA	100578780
934	NA	NA	NA	NA	NA	NA	NA	NA	NA	NA	NA	NA	100578782
935	NA	NA	NA	NA	NA	NA	NA	NA	NA	NA	NA	NA	100578783
936	NA	NA	NA	NA	NA	NA	NA	NA	NA	NA	NA	NA	100578793
937	NA	NA	NA	NA	NA	NA	NA	NA	NA	NA	NA	NA	100578797
938	NA	NA	NA	NA	NA	NA	NA	NA	NA	NA	NA	NA	100578799
939	NA	NA	NA	NA	NA	NA	NA	NA	NA	NA	NA	NA	100578801
940	NA	NA	NA	NA	NA	NA	NA	NA	NA	NA	NA	NA	100578804
941	NA	NA	NA	NA	NA	NA	NA	NA	NA	NA	NA	NA	100578805
942	NA	NA	NA	NA	NA	NA	NA	NA	NA	NA	NA	NA	100578810
943	NA	NA	NA	NA	NA	NA	NA	NA	NA	NA	NA	NA	100578811
944	NA	NA	NA	NA	NA	NA	NA	NA	NA	NA	NA	NA	100578813
945	NA	NA	NA	NA	NA	NA	NA	NA	NA	NA	NA	NA	100578816
946	NA	NA	NA	NA	NA	NA	NA	NA	NA	NA	NA	NA	100578818
947	NA	NA	NA	NA	NA	NA	NA	NA	NA	NA	NA	NA	100578820
948	NA	NA	NA	NA	NA	NA	NA	NA	NA	NA	NA	NA	100578821
949	NA	NA	NA	NA	NA	NA	NA	NA	NA	NA	NA	NA	100578822
950	NA	NA	NA	NA	NA	NA	NA	NA	NA	NA	NA	NA	100578823
951	NA	NA	NA	NA	NA	NA	NA	NA	NA	NA	NA	NA	100578826
952	NA	NA	NA	NA	NA	NA	NA	NA	NA	NA	NA	NA	100578828
953	NA	NA	NA	NA	NA	NA	NA	NA	NA	NA	NA	NA	100578833
954	NA	NA	NA	NA	NA	NA	NA	NA	NA	NA	NA	NA	100578834
955	NA	NA	NA	NA	NA	NA	NA	NA	NA	NA	NA	NA	100578835
956	NA	NA	NA	NA	NA	NA	NA	NA	NA	NA	NA	NA	100578839
957	NA	NA	NA	NA	NA	NA	NA	NA	NA	NA	NA	NA	100578852
958	NA	NA	NA	NA	NA	NA	NA	NA	NA	NA	NA	NA	100578853
959	NA	NA	NA	NA	NA	NA	NA	NA	NA	NA	NA	NA	100578854
960	NA	NA	NA	NA	NA	NA	NA	NA	NA	NA	NA	NA	100578864
961	NA	NA	NA	NA	NA	NA	NA	NA	NA	NA	NA	NA	100578865
962	NA	NA	NA	NA	NA	NA	NA	NA	NA	NA	NA	NA	100578866
963	NA	NA	NA	NA	NA	NA	NA	NA	NA	NA	NA	NA	100578875
964	NA	NA	NA	NA	NA	NA	NA	NA	NA	NA	NA	NA	100578877
965	NA	NA	NA	NA	NA	NA	NA	NA	NA	NA	NA	NA	100578879
966	NA	NA	NA	NA	NA	NA	NA	NA	NA	NA	NA	NA	100578881
967	NA	NA	NA	NA	NA	NA	NA	NA	NA	NA	NA	NA	100578883
968	NA	NA	NA	NA	NA	NA	NA	NA	NA	NA	NA	NA	100578885
969	NA	NA	NA	NA	NA	NA	NA	NA	NA	NA	NA	NA	100578888
970	NA	NA	NA	NA	NA	NA	NA	NA	NA	NA	NA	NA	100578890
971	NA	NA	NA	NA	NA	NA	NA	NA	NA	NA	NA	NA	100578892
972	NA	NA	NA	NA	NA	NA	NA	NA	NA	NA	NA	NA	100578893
973	NA	NA	NA	NA	NA	NA	NA	NA	NA	NA	NA	NA	100578894
974	NA	NA	NA	NA	NA	NA	NA	NA	NA	NA	NA	NA	100578899
975	NA	NA	NA	NA	NA	NA	NA	NA	NA	NA	NA	NA	100578901
976	NA	NA	NA	NA	NA	NA	NA	NA	NA	NA	NA	NA	100578907
977	NA	NA	NA	NA	NA	NA	NA	NA	NA	NA	NA	NA	100578909
978	NA	NA	NA	NA	NA	NA	NA	NA	NA	NA	NA	NA	100578913
979	NA	NA	NA	NA	NA	NA	NA	NA	NA	NA	NA	NA	100578920
980	NA	NA	NA	NA	NA	NA	NA	NA	NA	NA	NA	NA	100578921
981	NA	NA	NA	NA	NA	NA	NA	NA	NA	NA	NA	NA	100578924
982	NA	NA	NA	NA	NA	NA	NA	NA	NA	NA	NA	NA	100578925
983	NA	NA	NA	NA	NA	NA	NA	NA	NA	NA	NA	NA	100578927
984	NA	NA	NA	NA	NA	NA	NA	NA	NA	NA	NA	NA	100578928
985	NA	NA	NA	NA	NA	NA	NA	NA	NA	NA	NA	NA	100578929
986	NA	NA	NA	NA	NA	NA	NA	NA	NA	NA	NA	NA	100578931
987	NA	NA	NA	NA	NA	NA	NA	NA	NA	NA	NA	NA	100578935
988	NA	NA	NA	NA	NA	NA	NA	NA	NA	NA	NA	NA	100578936
989	NA	NA	NA	NA	NA	NA	NA	NA	NA	NA	NA	NA	100578937
990	NA	NA	NA	NA	NA	NA	NA	NA	NA	NA	NA	NA	100578939
991	NA	NA	NA	NA	NA	NA	NA	NA	NA	NA	NA	NA	100578943
992	NA	NA	NA	NA	NA	NA	NA	NA	NA	NA	NA	NA	100578947
993	NA	NA	NA	NA	NA	NA	NA	NA	NA	NA	NA	NA	100578952
994	NA	NA	NA	NA	NA	NA	NA	NA	NA	NA	NA	NA	100578953
995	NA	NA	NA	NA	NA	NA	NA	NA	NA	NA	NA	NA	100578955
996	NA	NA	NA	NA	NA	NA	NA	NA	NA	NA	NA	NA	100578957
997	NA	NA	NA	NA	NA	NA	NA	NA	NA	NA	NA	NA	100578965
998	NA	NA	NA	NA	NA	NA	NA	NA	NA	NA	NA	NA	100578966
999	NA	NA	NA	NA	NA	NA	NA	NA	NA	NA	NA	NA	100578975
1000	NA	NA	NA	NA	NA	NA	NA	NA	NA	NA	NA	NA	100578976
1001	NA	NA	NA	NA	NA	NA	NA	NA	NA	NA	NA	NA	100578978
1002	NA	NA	NA	NA	NA	NA	NA	NA	NA	NA	NA	NA	100578984
1003	NA	NA	NA	NA	NA	NA	NA	NA	NA	NA	NA	NA	100578988
1004	NA	NA	NA	NA	NA	NA	NA	NA	NA	NA	NA	NA	100578990
1005	NA	NA	NA	NA	NA	NA	NA	NA	NA	NA	NA	NA	100578998
1006	NA	NA	NA	NA	NA	NA	NA	NA	NA	NA	NA	NA	100578999
1007	NA	NA	NA	NA	NA	NA	NA	NA	NA	NA	NA	NA	100579003
1008	NA	NA	NA	NA	NA	NA	NA	NA	NA	NA	NA	NA	100579005
1009	NA	NA	NA	NA	NA	NA	NA	NA	NA	NA	NA	NA	100579007
1010	NA	NA	NA	NA	NA	NA	NA	NA	NA	NA	NA	NA	100579008
1011	NA	NA	NA	NA	NA	NA	NA	NA	NA	NA	NA	NA	100579015
1012	NA	NA	NA	NA	NA	NA	NA	NA	NA	NA	NA	NA	100579021
1013	NA	NA	NA	NA	NA	NA	NA	NA	NA	NA	NA	NA	100579024
1014	NA	NA	NA	NA	NA	NA	NA	NA	NA	NA	NA	NA	100579031
1015	NA	NA	NA	NA	NA	NA	NA	NA	NA	NA	NA	NA	100579034
1016	NA	NA	NA	NA	NA	NA	NA	NA	NA	NA	NA	NA	100579038
1017	NA	NA	NA	NA	NA	NA	NA	NA	NA	NA	NA	NA	100579040
1018	NA	NA	NA	NA	NA	NA	NA	NA	NA	NA	NA	NA	100579049
1019	NA	NA	NA	NA	NA	NA	NA	NA	NA	NA	NA	NA	100579052
1020	NA	NA	NA	NA	NA	NA	NA	NA	NA	NA	NA	NA	100579053
1021	NA	NA	NA	NA	NA	NA	NA	NA	NA	NA	NA	NA	100579054
1022	NA	NA	NA	NA	NA	NA	NA	NA	NA	NA	NA	NA	100579055
1023	NA	NA	NA	NA	NA	NA	NA	NA	NA	NA	NA	NA	100579057
1024	NA	NA	NA	NA	NA	NA	NA	NA	NA	NA	NA	NA	100579058
1025	NA	NA	NA	NA	NA	NA	NA	NA	NA	NA	NA	NA	100579059
1026	NA	NA	NA	NA	NA	NA	NA	NA	NA	NA	NA	NA	100579061
1027	NA	NA	NA	NA	NA	NA	NA	NA	NA	NA	NA	NA	100629009
1028	NA	NA	NA	NA	NA	NA	NA	NA	NA	NA	NA	NA	100629063
1029	NA	NA	NA	NA	NA	NA	NA	NA	NA	NA	NA	NA	100629111
1030	NA	NA	NA	NA	NA	NA	NA	NA	NA	NA	NA	NA	100642173
1031	NA	NA	NA	NA	NA	NA	NA	NA	NA	NA	NA	NA	100820634
1032	NA	NA	NA	NA	NA	NA	NA	NA	NA	NA	NA	NA	100859932
1033	NA	NA	NA	NA	NA	NA	NA	NA	NA	NA	NA	NA	101664701
1034	NA	NA	NA	NA	NA	NA	NA	NA	NA	NA	NA	NA	102653584
1035	NA	NA	NA	NA	NA	NA	NA	NA	NA	NA	NA	NA	102653587
1036	NA	NA	NA	NA	NA	NA	NA	NA	NA	NA	NA	NA	102653588
1037	NA	NA	NA	NA	NA	NA	NA	NA	NA	NA	NA	NA	102653594
1038	NA	NA	NA	NA	NA	NA	NA	NA	NA	NA	NA	NA	102653599
1039	NA	NA	NA	NA	NA	NA	NA	NA	NA	NA	NA	NA	102653600
1040	NA	NA	NA	NA	NA	NA	NA	NA	NA	NA	NA	NA	102653601
1041	NA	NA	NA	NA	NA	NA	NA	NA	NA	NA	NA	NA	102653613
1042	NA	NA	NA	NA	NA	NA	NA	NA	NA	NA	NA	NA	102653614
1043	NA	NA	NA	NA	NA	NA	NA	NA	NA	NA	NA	NA	102653619
1044	NA	NA	NA	NA	NA	NA	NA	NA	NA	NA	NA	NA	102653628
1045	NA	NA	NA	NA	NA	NA	NA	NA	NA	NA	NA	NA	102653637
1046	NA	NA	NA	NA	NA	NA	NA	NA	NA	NA	NA	NA	102653640
1047	NA	NA	NA	NA	NA	NA	NA	NA	NA	NA	NA	NA	102653641
1048	NA	NA	NA	NA	NA	NA	NA	NA	NA	NA	NA	NA	102653649
1049	NA	NA	NA	NA	NA	NA	NA	NA	NA	NA	NA	NA	102653654
1050	NA	NA	NA	NA	NA	NA	NA	NA	NA	NA	NA	NA	102653658
1051	NA	NA	NA	NA	NA	NA	NA	NA	NA	NA	NA	NA	102653659
1052	NA	NA	NA	NA	NA	NA	NA	NA	NA	NA	NA	NA	102653678
1053	NA	NA	NA	NA	NA	NA	NA	NA	NA	NA	NA	NA	102653680
1054	NA	NA	NA	NA	NA	NA	NA	NA	NA	NA	NA	NA	102653702
1055	NA	NA	NA	NA	NA	NA	NA	NA	NA	NA	NA	NA	102653703
1056	NA	NA	NA	NA	NA	NA	NA	NA	NA	NA	NA	NA	102653705
1057	NA	NA	NA	NA	NA	NA	NA	NA	NA	NA	NA	NA	102653708
1058	NA	NA	NA	NA	NA	NA	NA	NA	NA	NA	NA	NA	102653713
1059	NA	NA	NA	NA	NA	NA	NA	NA	NA	NA	NA	NA	102653727
1060	NA	NA	NA	NA	NA	NA	NA	NA	NA	NA	NA	NA	102653741
1061	NA	NA	NA	NA	NA	NA	NA	NA	NA	NA	NA	NA	102653748
1062	NA	NA	NA	NA	NA	NA	NA	NA	NA	NA	NA	NA	102653751
1063	NA	NA	NA	NA	NA	NA	NA	NA	NA	NA	NA	NA	102653753
1064	NA	NA	NA	NA	NA	NA	NA	NA	NA	NA	NA	NA	102653759
1065	NA	NA	NA	NA	NA	NA	NA	NA	NA	NA	NA	NA	102653763
1066	NA	NA	NA	NA	NA	NA	NA	NA	NA	NA	NA	NA	102653764
1067	NA	NA	NA	NA	NA	NA	NA	NA	NA	NA	NA	NA	102653773
1068	NA	NA	NA	NA	NA	NA	NA	NA	NA	NA	NA	NA	102653781
1069	NA	NA	NA	NA	NA	NA	NA	NA	NA	NA	NA	NA	102653784
1070	NA	NA	NA	NA	NA	NA	NA	NA	NA	NA	NA	NA	102653793
1071	NA	NA	NA	NA	NA	NA	NA	NA	NA	NA	NA	NA	102653795
1072	NA	NA	NA	NA	NA	NA	NA	NA	NA	NA	NA	NA	102653798
1073	NA	NA	NA	NA	NA	NA	NA	NA	NA	NA	NA	NA	102653800
1074	NA	NA	NA	NA	NA	NA	NA	NA	NA	NA	NA	NA	102653815
1075	NA	NA	NA	NA	NA	NA	NA	NA	NA	NA	NA	NA	102653824
1076	NA	NA	NA	NA	NA	NA	NA	NA	NA	NA	NA	NA	102653839
1077	NA	NA	NA	NA	NA	NA	NA	NA	NA	NA	NA	NA	102653856
1078	NA	NA	NA	NA	NA	NA	NA	NA	NA	NA	NA	NA	102653857
1079	NA	NA	NA	NA	NA	NA	NA	NA	NA	NA	NA	NA	102653862
1080	NA	NA	NA	NA	NA	NA	NA	NA	NA	NA	NA	NA	102653866
1081	NA	NA	NA	NA	NA	NA	NA	NA	NA	NA	NA	NA	102653875
1082	NA	NA	NA	NA	NA	NA	NA	NA	NA	NA	NA	NA	102653879
1083	NA	NA	NA	NA	NA	NA	NA	NA	NA	NA	NA	NA	102653888
1084	NA	NA	NA	NA	NA	NA	NA	NA	NA	NA	NA	NA	102653893
1085	NA	NA	NA	NA	NA	NA	NA	NA	NA	NA	NA	NA	102653894
1086	NA	NA	NA	NA	NA	NA	NA	NA	NA	NA	NA	NA	102653896
1087	NA	NA	NA	NA	NA	NA	NA	NA	NA	NA	NA	NA	102653912
1088	NA	NA	NA	NA	NA	NA	NA	NA	NA	NA	NA	NA	102653920
1089	NA	NA	NA	NA	NA	NA	NA	NA	NA	NA	NA	NA	102653921
1090	NA	NA	NA	NA	NA	NA	NA	NA	NA	NA	NA	NA	102653922
1091	NA	NA	NA	NA	NA	NA	NA	NA	NA	NA	NA	NA	102653930
1092	NA	NA	NA	NA	NA	NA	NA	NA	NA	NA	NA	NA	102653934
1093	NA	NA	NA	NA	NA	NA	NA	NA	NA	NA	NA	NA	102653935
1094	NA	NA	NA	NA	NA	NA	NA	NA	NA	NA	NA	NA	102653940
1095	NA	NA	NA	NA	NA	NA	NA	NA	NA	NA	NA	NA	102653945
1096	NA	NA	NA	NA	NA	NA	NA	NA	NA	NA	NA	NA	102653949
1097	NA	NA	NA	NA	NA	NA	NA	NA	NA	NA	NA	NA	102653951
1098	NA	NA	NA	NA	NA	NA	NA	NA	NA	NA	NA	NA	102653952
1099	NA	NA	NA	NA	NA	NA	NA	NA	NA	NA	NA	NA	102653954
1100	NA	NA	NA	NA	NA	NA	NA	NA	NA	NA	NA	NA	102653955
1101	NA	NA	NA	NA	NA	NA	NA	NA	NA	NA	NA	NA	102653957
1102	NA	NA	NA	NA	NA	NA	NA	NA	NA	NA	NA	NA	102653960
1103	NA	NA	NA	NA	NA	NA	NA	NA	NA	NA	NA	NA	102653963
1104	NA	NA	NA	NA	NA	NA	NA	NA	NA	NA	NA	NA	102653965
1105	NA	NA	NA	NA	NA	NA	NA	NA	NA	NA	NA	NA	102653972
1106	NA	NA	NA	NA	NA	NA	NA	NA	NA	NA	NA	NA	102653975
1107	NA	NA	NA	NA	NA	NA	NA	NA	NA	NA	NA	NA	102653977
1108	NA	NA	NA	NA	NA	NA	NA	NA	NA	NA	NA	NA	102653993
1109	NA	NA	NA	NA	NA	NA	NA	NA	NA	NA	NA	NA	102654007
1110	NA	NA	NA	NA	NA	NA	NA	NA	NA	NA	NA	NA	102654012
1111	NA	NA	NA	NA	NA	NA	NA	NA	NA	NA	NA	NA	102654014
1112	NA	NA	NA	NA	NA	NA	NA	NA	NA	NA	NA	NA	102654016
1113	NA	NA	NA	NA	NA	NA	NA	NA	NA	NA	NA	NA	102654029
1114	NA	NA	NA	NA	NA	NA	NA	NA	NA	NA	NA	NA	102654051
1115	NA	NA	NA	NA	NA	NA	NA	NA	NA	NA	NA	NA	102654054
1116	NA	NA	NA	NA	NA	NA	NA	NA	NA	NA	NA	NA	102654066
1117	NA	NA	NA	NA	NA	NA	NA	NA	NA	NA	NA	NA	102654069
1118	NA	NA	NA	NA	NA	NA	NA	NA	NA	NA	NA	NA	102654076
1119	NA	NA	NA	NA	NA	NA	NA	NA	NA	NA	NA	NA	102654083
1120	NA	NA	NA	NA	NA	NA	NA	NA	NA	NA	NA	NA	102654084
1121	NA	NA	NA	NA	NA	NA	NA	NA	NA	NA	NA	NA	102654086
1122	NA	NA	NA	NA	NA	NA	NA	NA	NA	NA	NA	NA	102654089
1123	NA	NA	NA	NA	NA	NA	NA	NA	NA	NA	NA	NA	102654090
1124	NA	NA	NA	NA	NA	NA	NA	NA	NA	NA	NA	NA	102654095
1125	NA	NA	NA	NA	NA	NA	NA	NA	NA	NA	NA	NA	102654108
1126	NA	NA	NA	NA	NA	NA	NA	NA	NA	NA	NA	NA	102654111
1127	NA	NA	NA	NA	NA	NA	NA	NA	NA	NA	NA	NA	102654121
1128	NA	NA	NA	NA	NA	NA	NA	NA	NA	NA	NA	NA	102654127
1129	NA	NA	NA	NA	NA	NA	NA	NA	NA	NA	NA	NA	102654141
1130	NA	NA	NA	NA	NA	NA	NA	NA	NA	NA	NA	NA	102654142
1131	NA	NA	NA	NA	NA	NA	NA	NA	NA	NA	NA	NA	102654144
1132	NA	NA	NA	NA	NA	NA	NA	NA	NA	NA	NA	NA	102654159
1133	NA	NA	NA	NA	NA	NA	NA	NA	NA	NA	NA	NA	102654165
1134	NA	NA	NA	NA	NA	NA	NA	NA	NA	NA	NA	NA	102654166
1135	NA	NA	NA	NA	NA	NA	NA	NA	NA	NA	NA	NA	102654169
1136	NA	NA	NA	NA	NA	NA	NA	NA	NA	NA	NA	NA	102654172
1137	NA	NA	NA	NA	NA	NA	NA	NA	NA	NA	NA	NA	102654184
1138	NA	NA	NA	NA	NA	NA	NA	NA	NA	NA	NA	NA	102654186
1139	NA	NA	NA	NA	NA	NA	NA	NA	NA	NA	NA	NA	102654188
1140	NA	NA	NA	NA	NA	NA	NA	NA	NA	NA	NA	NA	102654192
1141	NA	NA	NA	NA	NA	NA	NA	NA	NA	NA	NA	NA	102654197
1142	NA	NA	NA	NA	NA	NA	NA	NA	NA	NA	NA	NA	102654200
1143	NA	NA	NA	NA	NA	NA	NA	NA	NA	NA	NA	NA	102654236
1144	NA	NA	NA	NA	NA	NA	NA	NA	NA	NA	NA	NA	102654261
1145	NA	NA	NA	NA	NA	NA	NA	NA	NA	NA	NA	NA	102654271
1146	NA	NA	NA	NA	NA	NA	NA	NA	NA	NA	NA	NA	102654282
1147	NA	NA	NA	NA	NA	NA	NA	NA	NA	NA	NA	NA	102654289
1148	NA	NA	NA	NA	NA	NA	NA	NA	NA	NA	NA	NA	102654300
1149	NA	NA	NA	NA	NA	NA	NA	NA	NA	NA	NA	NA	102654309
1150	NA	NA	NA	NA	NA	NA	NA	NA	NA	NA	NA	NA	102654312
1151	NA	NA	NA	NA	NA	NA	NA	NA	NA	NA	NA	NA	102654314
1152	NA	NA	NA	NA	NA	NA	NA	NA	NA	NA	NA	NA	102654321
1153	NA	NA	NA	NA	NA	NA	NA	NA	NA	NA	NA	NA	102654331
1154	NA	NA	NA	NA	NA	NA	NA	NA	NA	NA	NA	NA	102654335
1155	NA	NA	NA	NA	NA	NA	NA	NA	NA	NA	NA	NA	102654344
1156	NA	NA	NA	NA	NA	NA	NA	NA	NA	NA	NA	NA	102654345
1157	NA	NA	NA	NA	NA	NA	NA	NA	NA	NA	NA	NA	102654349
1158	NA	NA	NA	NA	NA	NA	NA	NA	NA	NA	NA	NA	102654353
1159	NA	NA	NA	NA	NA	NA	NA	NA	NA	NA	NA	NA	102654354
1160	NA	NA	NA	NA	NA	NA	NA	NA	NA	NA	NA	NA	102654355
1161	NA	NA	NA	NA	NA	NA	NA	NA	NA	NA	NA	NA	102654365
1162	NA	NA	NA	NA	NA	NA	NA	NA	NA	NA	NA	NA	102654369
1163	NA	NA	NA	NA	NA	NA	NA	NA	NA	NA	NA	NA	102654379
1164	NA	NA	NA	NA	NA	NA	NA	NA	NA	NA	NA	NA	102654384
1165	NA	NA	NA	NA	NA	NA	NA	NA	NA	NA	NA	NA	102654385
1166	NA	NA	NA	NA	NA	NA	NA	NA	NA	NA	NA	NA	102654390
1167	NA	NA	NA	NA	NA	NA	NA	NA	NA	NA	NA	NA	102654395
1168	NA	NA	NA	NA	NA	NA	NA	NA	NA	NA	NA	NA	102654398
1169	NA	NA	NA	NA	NA	NA	NA	NA	NA	NA	NA	NA	102654417
1170	NA	NA	NA	NA	NA	NA	NA	NA	NA	NA	NA	NA	102654426
1171	NA	NA	NA	NA	NA	NA	NA	NA	NA	NA	NA	NA	102654435
1172	NA	NA	NA	NA	NA	NA	NA	NA	NA	NA	NA	NA	102654436
1173	NA	NA	NA	NA	NA	NA	NA	NA	NA	NA	NA	NA	102654444
1174	NA	NA	NA	NA	NA	NA	NA	NA	NA	NA	NA	NA	102654448
1175	NA	NA	NA	NA	NA	NA	NA	NA	NA	NA	NA	NA	102654462
1176	NA	NA	NA	NA	NA	NA	NA	NA	NA	NA	NA	NA	102654463
1177	NA	NA	NA	NA	NA	NA	NA	NA	NA	NA	NA	NA	102654465
1178	NA	NA	NA	NA	NA	NA	NA	NA	NA	NA	NA	NA	102654477
1179	NA	NA	NA	NA	NA	NA	NA	NA	NA	NA	NA	NA	102654480
1180	NA	NA	NA	NA	NA	NA	NA	NA	NA	NA	NA	NA	102654488
1181	NA	NA	NA	NA	NA	NA	NA	NA	NA	NA	NA	NA	102654495
1182	NA	NA	NA	NA	NA	NA	NA	NA	NA	NA	NA	NA	102654498
1183	NA	NA	NA	NA	NA	NA	NA	NA	NA	NA	NA	NA	102654507
1184	NA	NA	NA	NA	NA	NA	NA	NA	NA	NA	NA	NA	102654510
1185	NA	NA	NA	NA	NA	NA	NA	NA	NA	NA	NA	NA	102654517
1186	NA	NA	NA	NA	NA	NA	NA	NA	NA	NA	NA	NA	102654528
1187	NA	NA	NA	NA	NA	NA	NA	NA	NA	NA	NA	NA	102654533
1188	NA	NA	NA	NA	NA	NA	NA	NA	NA	NA	NA	NA	102654536
1189	NA	NA	NA	NA	NA	NA	NA	NA	NA	NA	NA	NA	102654541
1190	NA	NA	NA	NA	NA	NA	NA	NA	NA	NA	NA	NA	102654549
1191	NA	NA	NA	NA	NA	NA	NA	NA	NA	NA	NA	NA	102654551
1192	NA	NA	NA	NA	NA	NA	NA	NA	NA	NA	NA	NA	102654555
1193	NA	NA	NA	NA	NA	NA	NA	NA	NA	NA	NA	NA	102654567
1194	NA	NA	NA	NA	NA	NA	NA	NA	NA	NA	NA	NA	102654569
1195	NA	NA	NA	NA	NA	NA	NA	NA	NA	NA	NA	NA	102654570
1196	NA	NA	NA	NA	NA	NA	NA	NA	NA	NA	NA	NA	102654576
1197	NA	NA	NA	NA	NA	NA	NA	NA	NA	NA	NA	NA	102654580
1198	NA	NA	NA	NA	NA	NA	NA	NA	NA	NA	NA	NA	102654584
1199	NA	NA	NA	NA	NA	NA	NA	NA	NA	NA	NA	NA	102654585
1200	NA	NA	NA	NA	NA	NA	NA	NA	NA	NA	NA	NA	102654592
1201	NA	NA	NA	NA	NA	NA	NA	NA	NA	NA	NA	NA	102654594
1202	NA	NA	NA	NA	NA	NA	NA	NA	NA	NA	NA	NA	102654610
1203	NA	NA	NA	NA	NA	NA	NA	NA	NA	NA	NA	NA	102654622
1204	NA	NA	NA	NA	NA	NA	NA	NA	NA	NA	NA	NA	102654625
1205	NA	NA	NA	NA	NA	NA	NA	NA	NA	NA	NA	NA	102654626
1206	NA	NA	NA	NA	NA	NA	NA	NA	NA	NA	NA	NA	102654628
1207	NA	NA	NA	NA	NA	NA	NA	NA	NA	NA	NA	NA	102654629
1208	NA	NA	NA	NA	NA	NA	NA	NA	NA	NA	NA	NA	102654638
1209	NA	NA	NA	NA	NA	NA	NA	NA	NA	NA	NA	NA	102654639
1210	NA	NA	NA	NA	NA	NA	NA	NA	NA	NA	NA	NA	102654640
1211	NA	NA	NA	NA	NA	NA	NA	NA	NA	NA	NA	NA	102654649
1212	NA	NA	NA	NA	NA	NA	NA	NA	NA	NA	NA	NA	102654652
1213	NA	NA	NA	NA	NA	NA	NA	NA	NA	NA	NA	NA	102654653
1214	NA	NA	NA	NA	NA	NA	NA	NA	NA	NA	NA	NA	102654662
1215	NA	NA	NA	NA	NA	NA	NA	NA	NA	NA	NA	NA	102654666
1216	NA	NA	NA	NA	NA	NA	NA	NA	NA	NA	NA	NA	102654674
1217	NA	NA	NA	NA	NA	NA	NA	NA	NA	NA	NA	NA	102654676
1218	NA	NA	NA	NA	NA	NA	NA	NA	NA	NA	NA	NA	102654681
1219	NA	NA	NA	NA	NA	NA	NA	NA	NA	NA	NA	NA	102654682
1220	NA	NA	NA	NA	NA	NA	NA	NA	NA	NA	NA	NA	102654690
1221	NA	NA	NA	NA	NA	NA	NA	NA	NA	NA	NA	NA	102654691
1222	NA	NA	NA	NA	NA	NA	NA	NA	NA	NA	NA	NA	102654696
1223	NA	NA	NA	NA	NA	NA	NA	NA	NA	NA	NA	NA	102654700
1224	NA	NA	NA	NA	NA	NA	NA	NA	NA	NA	NA	NA	102654708
1225	NA	NA	NA	NA	NA	NA	NA	NA	NA	NA	NA	NA	102654715
1226	NA	NA	NA	NA	NA	NA	NA	NA	NA	NA	NA	NA	102654720
1227	NA	NA	NA	NA	NA	NA	NA	NA	NA	NA	NA	NA	102654724
1228	NA	NA	NA	NA	NA	NA	NA	NA	NA	NA	NA	NA	102654729
1229	NA	NA	NA	NA	NA	NA	NA	NA	NA	NA	NA	NA	102654736
1230	NA	NA	NA	NA	NA	NA	NA	NA	NA	NA	NA	NA	102654737
1231	NA	NA	NA	NA	NA	NA	NA	NA	NA	NA	NA	NA	102654738
1232	NA	NA	NA	NA	NA	NA	NA	NA	NA	NA	NA	NA	102654750
1233	NA	NA	NA	NA	NA	NA	NA	NA	NA	NA	NA	NA	102654761
1234	NA	NA	NA	NA	NA	NA	NA	NA	NA	NA	NA	NA	102654763
1235	NA	NA	NA	NA	NA	NA	NA	NA	NA	NA	NA	NA	102654766
1236	NA	NA	NA	NA	NA	NA	NA	NA	NA	NA	NA	NA	102654768
1237	NA	NA	NA	NA	NA	NA	NA	NA	NA	NA	NA	NA	102654773
1238	NA	NA	NA	NA	NA	NA	NA	NA	NA	NA	NA	NA	102654776
1239	NA	NA	NA	NA	NA	NA	NA	NA	NA	NA	NA	NA	102654777
1240	NA	NA	NA	NA	NA	NA	NA	NA	NA	NA	NA	NA	102654791
1241	NA	NA	NA	NA	NA	NA	NA	NA	NA	NA	NA	NA	102654792
1242	NA	NA	NA	NA	NA	NA	NA	NA	NA	NA	NA	NA	102654800
1243	NA	NA	NA	NA	NA	NA	NA	NA	NA	NA	NA	NA	102654812
1244	NA	NA	NA	NA	NA	NA	NA	NA	NA	NA	NA	NA	102654815
1245	NA	NA	NA	NA	NA	NA	NA	NA	NA	NA	NA	NA	102654831
1246	NA	NA	NA	NA	NA	NA	NA	NA	NA	NA	NA	NA	102654832
1247	NA	NA	NA	NA	NA	NA	NA	NA	NA	NA	NA	NA	102654858
1248	NA	NA	NA	NA	NA	NA	NA	NA	NA	NA	NA	NA	102654860
1249	NA	NA	NA	NA	NA	NA	NA	NA	NA	NA	NA	NA	102654865
1250	NA	NA	NA	NA	NA	NA	NA	NA	NA	NA	NA	NA	102654866
1251	NA	NA	NA	NA	NA	NA	NA	NA	NA	NA	NA	NA	102654871
1252	NA	NA	NA	NA	NA	NA	NA	NA	NA	NA	NA	NA	102654884
1253	NA	NA	NA	NA	NA	NA	NA	NA	NA	NA	NA	NA	102654889
1254	NA	NA	NA	NA	NA	NA	NA	NA	NA	NA	NA	NA	102654890
1255	NA	NA	NA	NA	NA	NA	NA	NA	NA	NA	NA	NA	102654896
1256	NA	NA	NA	NA	NA	NA	NA	NA	NA	NA	NA	NA	102654911
1257	NA	NA	NA	NA	NA	NA	NA	NA	NA	NA	NA	NA	102654917
1258	NA	NA	NA	NA	NA	NA	NA	NA	NA	NA	NA	NA	102654919
1259	NA	NA	NA	NA	NA	NA	NA	NA	NA	NA	NA	NA	102654920
1260	NA	NA	NA	NA	NA	NA	NA	NA	NA	NA	NA	NA	102654925
1261	NA	NA	NA	NA	NA	NA	NA	NA	NA	NA	NA	NA	102654947
1262	NA	NA	NA	NA	NA	NA	NA	NA	NA	NA	NA	NA	102654949
1263	NA	NA	NA	NA	NA	NA	NA	NA	NA	NA	NA	NA	102654952
1264	NA	NA	NA	NA	NA	NA	NA	NA	NA	NA	NA	NA	102654955
1265	NA	NA	NA	NA	NA	NA	NA	NA	NA	NA	NA	NA	102654959
1266	NA	NA	NA	NA	NA	NA	NA	NA	NA	NA	NA	NA	102654964
1267	NA	NA	NA	NA	NA	NA	NA	NA	NA	NA	NA	NA	102654965
1268	NA	NA	NA	NA	NA	NA	NA	NA	NA	NA	NA	NA	102654968
1269	NA	NA	NA	NA	NA	NA	NA	NA	NA	NA	NA	NA	102654970
1270	NA	NA	NA	NA	NA	NA	NA	NA	NA	NA	NA	NA	102654975
1271	NA	NA	NA	NA	NA	NA	NA	NA	NA	NA	NA	NA	102654987
1272	NA	NA	NA	NA	NA	NA	NA	NA	NA	NA	NA	NA	102654992
1273	NA	NA	NA	NA	NA	NA	NA	NA	NA	NA	NA	NA	102654993
1274	NA	NA	NA	NA	NA	NA	NA	NA	NA	NA	NA	NA	102654994
1275	NA	NA	NA	NA	NA	NA	NA	NA	NA	NA	NA	NA	102654998
1276	NA	NA	NA	NA	NA	NA	NA	NA	NA	NA	NA	NA	102655004
1277	NA	NA	NA	NA	NA	NA	NA	NA	NA	NA	NA	NA	102655008
1278	NA	NA	NA	NA	NA	NA	NA	NA	NA	NA	NA	NA	102655018
1279	NA	NA	NA	NA	NA	NA	NA	NA	NA	NA	NA	NA	102655020
1280	NA	NA	NA	NA	NA	NA	NA	NA	NA	NA	NA	NA	102655030
1281	NA	NA	NA	NA	NA	NA	NA	NA	NA	NA	NA	NA	102655034
1282	NA	NA	NA	NA	NA	NA	NA	NA	NA	NA	NA	NA	102655038
1283	NA	NA	NA	NA	NA	NA	NA	NA	NA	NA	NA	NA	102655046
1284	NA	NA	NA	NA	NA	NA	NA	NA	NA	NA	NA	NA	102655047
1285	NA	NA	NA	NA	NA	NA	NA	NA	NA	NA	NA	NA	102655049
1286	NA	NA	NA	NA	NA	NA	NA	NA	NA	NA	NA	NA	102655050
1287	NA	NA	NA	NA	NA	NA	NA	NA	NA	NA	NA	NA	102655052
1288	NA	NA	NA	NA	NA	NA	NA	NA	NA	NA	NA	NA	102655053
1289	NA	NA	NA	NA	NA	NA	NA	NA	NA	NA	NA	NA	102655054
1290	NA	NA	NA	NA	NA	NA	NA	NA	NA	NA	NA	NA	102655070
1291	NA	NA	NA	NA	NA	NA	NA	NA	NA	NA	NA	NA	102655071
1292	NA	NA	NA	NA	NA	NA	NA	NA	NA	NA	NA	NA	102655072
1293	NA	NA	NA	NA	NA	NA	NA	NA	NA	NA	NA	NA	102655088
1294	NA	NA	NA	NA	NA	NA	NA	NA	NA	NA	NA	NA	102655089
1295	NA	NA	NA	NA	NA	NA	NA	NA	NA	NA	NA	NA	102655090
1296	NA	NA	NA	NA	NA	NA	NA	NA	NA	NA	NA	NA	102655094
1297	NA	NA	NA	NA	NA	NA	NA	NA	NA	NA	NA	NA	102655097
1298	NA	NA	NA	NA	NA	NA	NA	NA	NA	NA	NA	NA	102655100
1299	NA	NA	NA	NA	NA	NA	NA	NA	NA	NA	NA	NA	102655107
1300	NA	NA	NA	NA	NA	NA	NA	NA	NA	NA	NA	NA	102655111
1301	NA	NA	NA	NA	NA	NA	NA	NA	NA	NA	NA	NA	102655112
1302	NA	NA	NA	NA	NA	NA	NA	NA	NA	NA	NA	NA	102655120
1303	NA	NA	NA	NA	NA	NA	NA	NA	NA	NA	NA	NA	102655124
1304	NA	NA	NA	NA	NA	NA	NA	NA	NA	NA	NA	NA	102655126
1305	NA	NA	NA	NA	NA	NA	NA	NA	NA	NA	NA	NA	102655127
1306	NA	NA	NA	NA	NA	NA	NA	NA	NA	NA	NA	NA	102655130
1307	NA	NA	NA	NA	NA	NA	NA	NA	NA	NA	NA	NA	102655141
1308	NA	NA	NA	NA	NA	NA	NA	NA	NA	NA	NA	NA	102655144
1309	NA	NA	NA	NA	NA	NA	NA	NA	NA	NA	NA	NA	102655145
1310	NA	NA	NA	NA	NA	NA	NA	NA	NA	NA	NA	NA	102655148
1311	NA	NA	NA	NA	NA	NA	NA	NA	NA	NA	NA	NA	102655152
1312	NA	NA	NA	NA	NA	NA	NA	NA	NA	NA	NA	NA	102655156
1313	NA	NA	NA	NA	NA	NA	NA	NA	NA	NA	NA	NA	102655173
1314	NA	NA	NA	NA	NA	NA	NA	NA	NA	NA	NA	NA	102655174
1315	NA	NA	NA	NA	NA	NA	NA	NA	NA	NA	NA	NA	102655181
1316	NA	NA	NA	NA	NA	NA	NA	NA	NA	NA	NA	NA	102655185
1317	NA	NA	NA	NA	NA	NA	NA	NA	NA	NA	NA	NA	102655188
1318	NA	NA	NA	NA	NA	NA	NA	NA	NA	NA	NA	NA	102655200
1319	NA	NA	NA	NA	NA	NA	NA	NA	NA	NA	NA	NA	102655203
1320	NA	NA	NA	NA	NA	NA	NA	NA	NA	NA	NA	NA	102655217
1321	NA	NA	NA	NA	NA	NA	NA	NA	NA	NA	NA	NA	102655219
1322	NA	NA	NA	NA	NA	NA	NA	NA	NA	NA	NA	NA	102655220
1323	NA	NA	NA	NA	NA	NA	NA	NA	NA	NA	NA	NA	102655228
1324	NA	NA	NA	NA	NA	NA	NA	NA	NA	NA	NA	NA	102655238
1325	NA	NA	NA	NA	NA	NA	NA	NA	NA	NA	NA	NA	102655240
1326	NA	NA	NA	NA	NA	NA	NA	NA	NA	NA	NA	NA	102655241
1327	NA	NA	NA	NA	NA	NA	NA	NA	NA	NA	NA	NA	102655243
1328	NA	NA	NA	NA	NA	NA	NA	NA	NA	NA	NA	NA	102655244
1329	NA	NA	NA	NA	NA	NA	NA	NA	NA	NA	NA	NA	102655259
1330	NA	NA	NA	NA	NA	NA	NA	NA	NA	NA	NA	NA	102655263
1331	NA	NA	NA	NA	NA	NA	NA	NA	NA	NA	NA	NA	102655272
1332	NA	NA	NA	NA	NA	NA	NA	NA	NA	NA	NA	NA	102655275
1333	NA	NA	NA	NA	NA	NA	NA	NA	NA	NA	NA	NA	102655278
1334	NA	NA	NA	NA	NA	NA	NA	NA	NA	NA	NA	NA	102655280
1335	NA	NA	NA	NA	NA	NA	NA	NA	NA	NA	NA	NA	102655284
1336	NA	NA	NA	NA	NA	NA	NA	NA	NA	NA	NA	NA	102655291
1337	NA	NA	NA	NA	NA	NA	NA	NA	NA	NA	NA	NA	102655292
1338	NA	NA	NA	NA	NA	NA	NA	NA	NA	NA	NA	NA	102655299
1339	NA	NA	NA	NA	NA	NA	NA	NA	NA	NA	NA	NA	102655329
1340	NA	NA	NA	NA	NA	NA	NA	NA	NA	NA	NA	NA	102655330
1341	NA	NA	NA	NA	NA	NA	NA	NA	NA	NA	NA	NA	102655332
1342	NA	NA	NA	NA	NA	NA	NA	NA	NA	NA	NA	NA	102655339
1343	NA	NA	NA	NA	NA	NA	NA	NA	NA	NA	NA	NA	102655352
1344	NA	NA	NA	NA	NA	NA	NA	NA	NA	NA	NA	NA	102655354
1345	NA	NA	NA	NA	NA	NA	NA	NA	NA	NA	NA	NA	102655356
1346	NA	NA	NA	NA	NA	NA	NA	NA	NA	NA	NA	NA	102655357
1347	NA	NA	NA	NA	NA	NA	NA	NA	NA	NA	NA	NA	102655363
1348	NA	NA	NA	NA	NA	NA	NA	NA	NA	NA	NA	NA	102655371
1349	NA	NA	NA	NA	NA	NA	NA	NA	NA	NA	NA	NA	102655388
1350	NA	NA	NA	NA	NA	NA	NA	NA	NA	NA	NA	NA	102655396
1351	NA	NA	NA	NA	NA	NA	NA	NA	NA	NA	NA	NA	102655399
1352	NA	NA	NA	NA	NA	NA	NA	NA	NA	NA	NA	NA	102655407
1353	NA	NA	NA	NA	NA	NA	NA	NA	NA	NA	NA	NA	102655411
1354	NA	NA	NA	NA	NA	NA	NA	NA	NA	NA	NA	NA	102655420
1355	NA	NA	NA	NA	NA	NA	NA	NA	NA	NA	NA	NA	102655426
1356	NA	NA	NA	NA	NA	NA	NA	NA	NA	NA	NA	NA	102655432
1357	NA	NA	NA	NA	NA	NA	NA	NA	NA	NA	NA	NA	102655438
1358	NA	NA	NA	NA	NA	NA	NA	NA	NA	NA	NA	NA	102655440
1359	NA	NA	NA	NA	NA	NA	NA	NA	NA	NA	NA	NA	102655446
1360	NA	NA	NA	NA	NA	NA	NA	NA	NA	NA	NA	NA	102655447
1361	NA	NA	NA	NA	NA	NA	NA	NA	NA	NA	NA	NA	102655452
1362	NA	NA	NA	NA	NA	NA	NA	NA	NA	NA	NA	NA	102655455
1363	NA	NA	NA	NA	NA	NA	NA	NA	NA	NA	NA	NA	102655461
1364	NA	NA	NA	NA	NA	NA	NA	NA	NA	NA	NA	NA	102655462
1365	NA	NA	NA	NA	NA	NA	NA	NA	NA	NA	NA	NA	102655464
1366	NA	NA	NA	NA	NA	NA	NA	NA	NA	NA	NA	NA	102655465
1367	NA	NA	NA	NA	NA	NA	NA	NA	NA	NA	NA	NA	102655466
1368	NA	NA	NA	NA	NA	NA	NA	NA	NA	NA	NA	NA	102655469
1369	NA	NA	NA	NA	NA	NA	NA	NA	NA	NA	NA	NA	102655470
1370	NA	NA	NA	NA	NA	NA	NA	NA	NA	NA	NA	NA	102655479
1371	NA	NA	NA	NA	NA	NA	NA	NA	NA	NA	NA	NA	102655481
1372	NA	NA	NA	NA	NA	NA	NA	NA	NA	NA	NA	NA	102655496
1373	NA	NA	NA	NA	NA	NA	NA	NA	NA	NA	NA	NA	102655503
1374	NA	NA	NA	NA	NA	NA	NA	NA	NA	NA	NA	NA	102655522
1375	NA	NA	NA	NA	NA	NA	NA	NA	NA	NA	NA	NA	102655523
1376	NA	NA	NA	NA	NA	NA	NA	NA	NA	NA	NA	NA	102655526
1377	NA	NA	NA	NA	NA	NA	NA	NA	NA	NA	NA	NA	102655530
1378	NA	NA	NA	NA	NA	NA	NA	NA	NA	NA	NA	NA	102655540
1379	NA	NA	NA	NA	NA	NA	NA	NA	NA	NA	NA	NA	102655559
1380	NA	NA	NA	NA	NA	NA	NA	NA	NA	NA	NA	NA	102655560
1381	NA	NA	NA	NA	NA	NA	NA	NA	NA	NA	NA	NA	102655564
1382	NA	NA	NA	NA	NA	NA	NA	NA	NA	NA	NA	NA	102655567
1383	NA	NA	NA	NA	NA	NA	NA	NA	NA	NA	NA	NA	102655568
1384	NA	NA	NA	NA	NA	NA	NA	NA	NA	NA	NA	NA	102655581
1385	NA	NA	NA	NA	NA	NA	NA	NA	NA	NA	NA	NA	102655591
1386	NA	NA	NA	NA	NA	NA	NA	NA	NA	NA	NA	NA	102655600
1387	NA	NA	NA	NA	NA	NA	NA	NA	NA	NA	NA	NA	102655603
1388	NA	NA	NA	NA	NA	NA	NA	NA	NA	NA	NA	NA	102655612
1389	NA	NA	NA	NA	NA	NA	NA	NA	NA	NA	NA	NA	102655617
1390	NA	NA	NA	NA	NA	NA	NA	NA	NA	NA	NA	NA	102655618
1391	NA	NA	NA	NA	NA	NA	NA	NA	NA	NA	NA	NA	102655621
1392	NA	NA	NA	NA	NA	NA	NA	NA	NA	NA	NA	NA	102655645
1393	NA	NA	NA	NA	NA	NA	NA	NA	NA	NA	NA	NA	102655648
1394	NA	NA	NA	NA	NA	NA	NA	NA	NA	NA	NA	NA	102655652
1395	NA	NA	NA	NA	NA	NA	NA	NA	NA	NA	NA	NA	102655660
1396	NA	NA	NA	NA	NA	NA	NA	NA	NA	NA	NA	NA	102655661
1397	NA	NA	NA	NA	NA	NA	NA	NA	NA	NA	NA	NA	102655663
1398	NA	NA	NA	NA	NA	NA	NA	NA	NA	NA	NA	NA	102655673
1399	NA	NA	NA	NA	NA	NA	NA	NA	NA	NA	NA	NA	102655674
1400	NA	NA	NA	NA	NA	NA	NA	NA	NA	NA	NA	NA	102655676
1401	NA	NA	NA	NA	NA	NA	NA	NA	NA	NA	NA	NA	102655679
1402	NA	NA	NA	NA	NA	NA	NA	NA	NA	NA	NA	NA	102655688
1403	NA	NA	NA	NA	NA	NA	NA	NA	NA	NA	NA	NA	102655689
1404	NA	NA	NA	NA	NA	NA	NA	NA	NA	NA	NA	NA	102655699
1405	NA	NA	NA	NA	NA	NA	NA	NA	NA	NA	NA	NA	102655706
1406	NA	NA	NA	NA	NA	NA	NA	NA	NA	NA	NA	NA	102655710
1407	NA	NA	NA	NA	NA	NA	NA	NA	NA	NA	NA	NA	102655737
1408	NA	NA	NA	NA	NA	NA	NA	NA	NA	NA	NA	NA	102655740
1409	NA	NA	NA	NA	NA	NA	NA	NA	NA	NA	NA	NA	102655746
1410	NA	NA	NA	NA	NA	NA	NA	NA	NA	NA	NA	NA	102655751
1411	NA	NA	NA	NA	NA	NA	NA	NA	NA	NA	NA	NA	102655765
1412	NA	NA	NA	NA	NA	NA	NA	NA	NA	NA	NA	NA	102655778
1413	NA	NA	NA	NA	NA	NA	NA	NA	NA	NA	NA	NA	102655779
1414	NA	NA	NA	NA	NA	NA	NA	NA	NA	NA	NA	NA	102655785
1415	NA	NA	NA	NA	NA	NA	NA	NA	NA	NA	NA	NA	102655790
1416	NA	NA	NA	NA	NA	NA	NA	NA	NA	NA	NA	NA	102655792
1417	NA	NA	NA	NA	NA	NA	NA	NA	NA	NA	NA	NA	102655796
1418	NA	NA	NA	NA	NA	NA	NA	NA	NA	NA	NA	NA	102655798
1419	NA	NA	NA	NA	NA	NA	NA	NA	NA	NA	NA	NA	102655814
1420	NA	NA	NA	NA	NA	NA	NA	NA	NA	NA	NA	NA	102655817
1421	NA	NA	NA	NA	NA	NA	NA	NA	NA	NA	NA	NA	102655824
1422	NA	NA	NA	NA	NA	NA	NA	NA	NA	NA	NA	NA	102655825
1423	NA	NA	NA	NA	NA	NA	NA	NA	NA	NA	NA	NA	102655836
1424	NA	NA	NA	NA	NA	NA	NA	NA	NA	NA	NA	NA	102655838
1425	NA	NA	NA	NA	NA	NA	NA	NA	NA	NA	NA	NA	102655840
1426	NA	NA	NA	NA	NA	NA	NA	NA	NA	NA	NA	NA	102655841
1427	NA	NA	NA	NA	NA	NA	NA	NA	NA	NA	NA	NA	102655865
1428	NA	NA	NA	NA	NA	NA	NA	NA	NA	NA	NA	NA	102655868
1429	NA	NA	NA	NA	NA	NA	NA	NA	NA	NA	NA	NA	102655877
1430	NA	NA	NA	NA	NA	NA	NA	NA	NA	NA	NA	NA	102655878
1431	NA	NA	NA	NA	NA	NA	NA	NA	NA	NA	NA	NA	102655881
1432	NA	NA	NA	NA	NA	NA	NA	NA	NA	NA	NA	NA	102655893
1433	NA	NA	NA	NA	NA	NA	NA	NA	NA	NA	NA	NA	102655896
1434	NA	NA	NA	NA	NA	NA	NA	NA	NA	NA	NA	NA	102655898
1435	NA	NA	NA	NA	NA	NA	NA	NA	NA	NA	NA	NA	102655904
1436	NA	NA	NA	NA	NA	NA	NA	NA	NA	NA	NA	NA	102655905
1437	NA	NA	NA	NA	NA	NA	NA	NA	NA	NA	NA	NA	102655942
1438	NA	NA	NA	NA	NA	NA	NA	NA	NA	NA	NA	NA	102655946
1439	NA	NA	NA	NA	NA	NA	NA	NA	NA	NA	NA	NA	102655948
1440	NA	NA	NA	NA	NA	NA	NA	NA	NA	NA	NA	NA	102655950
1441	NA	NA	NA	NA	NA	NA	NA	NA	NA	NA	NA	NA	102655968
1442	NA	NA	NA	NA	NA	NA	NA	NA	NA	NA	NA	NA	102655971
1443	NA	NA	NA	NA	NA	NA	NA	NA	NA	NA	NA	NA	102655980
1444	NA	NA	NA	NA	NA	NA	NA	NA	NA	NA	NA	NA	102655983
1445	NA	NA	NA	NA	NA	NA	NA	NA	NA	NA	NA	NA	102655994
1446	NA	NA	NA	NA	NA	NA	NA	NA	NA	NA	NA	NA	102656006
1447	NA	NA	NA	NA	NA	NA	NA	NA	NA	NA	NA	NA	102656008
1448	NA	NA	NA	NA	NA	NA	NA	NA	NA	NA	NA	NA	102656010
1449	NA	NA	NA	NA	NA	NA	NA	NA	NA	NA	NA	NA	102656011
1450	NA	NA	NA	NA	NA	NA	NA	NA	NA	NA	NA	NA	102656014
1451	NA	NA	NA	NA	NA	NA	NA	NA	NA	NA	NA	NA	102656021
1452	NA	NA	NA	NA	NA	NA	NA	NA	NA	NA	NA	NA	102656022
1453	NA	NA	NA	NA	NA	NA	NA	NA	NA	NA	NA	NA	102656027
1454	NA	NA	NA	NA	NA	NA	NA	NA	NA	NA	NA	NA	102656029
1455	NA	NA	NA	NA	NA	NA	NA	NA	NA	NA	NA	NA	102656037
1456	NA	NA	NA	NA	NA	NA	NA	NA	NA	NA	NA	NA	102656040
1457	NA	NA	NA	NA	NA	NA	NA	NA	NA	NA	NA	NA	102656043
1458	NA	NA	NA	NA	NA	NA	NA	NA	NA	NA	NA	NA	102656044
1459	NA	NA	NA	NA	NA	NA	NA	NA	NA	NA	NA	NA	102656050
1460	NA	NA	NA	NA	NA	NA	NA	NA	NA	NA	NA	NA	102656055
1461	NA	NA	NA	NA	NA	NA	NA	NA	NA	NA	NA	NA	102656072
1462	NA	NA	NA	NA	NA	NA	NA	NA	NA	NA	NA	NA	102656074
1463	NA	NA	NA	NA	NA	NA	NA	NA	NA	NA	NA	NA	102656087
1464	NA	NA	NA	NA	NA	NA	NA	NA	NA	NA	NA	NA	102656089
1465	NA	NA	NA	NA	NA	NA	NA	NA	NA	NA	NA	NA	102656092
1466	NA	NA	NA	NA	NA	NA	NA	NA	NA	NA	NA	NA	102656093
1467	NA	NA	NA	NA	NA	NA	NA	NA	NA	NA	NA	NA	102656106
1468	NA	NA	NA	NA	NA	NA	NA	NA	NA	NA	NA	NA	102656107
1469	NA	NA	NA	NA	NA	NA	NA	NA	NA	NA	NA	NA	102656121
1470	NA	NA	NA	NA	NA	NA	NA	NA	NA	NA	NA	NA	102656130
1471	NA	NA	NA	NA	NA	NA	NA	NA	NA	NA	NA	NA	102656131
1472	NA	NA	NA	NA	NA	NA	NA	NA	NA	NA	NA	NA	102656132
1473	NA	NA	NA	NA	NA	NA	NA	NA	NA	NA	NA	NA	102656134
1474	NA	NA	NA	NA	NA	NA	NA	NA	NA	NA	NA	NA	102656136
1475	NA	NA	NA	NA	NA	NA	NA	NA	NA	NA	NA	NA	102656137
1476	NA	NA	NA	NA	NA	NA	NA	NA	NA	NA	NA	NA	102656142
1477	NA	NA	NA	NA	NA	NA	NA	NA	NA	NA	NA	NA	102656151
1478	NA	NA	NA	NA	NA	NA	NA	NA	NA	NA	NA	NA	102656154
1479	NA	NA	NA	NA	NA	NA	NA	NA	NA	NA	NA	NA	102656166
1480	NA	NA	NA	NA	NA	NA	NA	NA	NA	NA	NA	NA	102656183
1481	NA	NA	NA	NA	NA	NA	NA	NA	NA	NA	NA	NA	102656190
1482	NA	NA	NA	NA	NA	NA	NA	NA	NA	NA	NA	NA	102656197
1483	NA	NA	NA	NA	NA	NA	NA	NA	NA	NA	NA	NA	102656198
1484	NA	NA	NA	NA	NA	NA	NA	NA	NA	NA	NA	NA	102656199
1485	NA	NA	NA	NA	NA	NA	NA	NA	NA	NA	NA	NA	102656215
1486	NA	NA	NA	NA	NA	NA	NA	NA	NA	NA	NA	NA	102656224
1487	NA	NA	NA	NA	NA	NA	NA	NA	NA	NA	NA	NA	102656228
1488	NA	NA	NA	NA	NA	NA	NA	NA	NA	NA	NA	NA	102656244
1489	NA	NA	NA	NA	NA	NA	NA	NA	NA	NA	NA	NA	102656247
1490	NA	NA	NA	NA	NA	NA	NA	NA	NA	NA	NA	NA	102656248
1491	NA	NA	NA	NA	NA	NA	NA	NA	NA	NA	NA	NA	102656249
1492	NA	NA	NA	NA	NA	NA	NA	NA	NA	NA	NA	NA	102656258
1493	NA	NA	NA	NA	NA	NA	NA	NA	NA	NA	NA	NA	102656261
1494	NA	NA	NA	NA	NA	NA	NA	NA	NA	NA	NA	NA	102656263
1495	NA	NA	NA	NA	NA	NA	NA	NA	NA	NA	NA	NA	102656283
1496	NA	NA	NA	NA	NA	NA	NA	NA	NA	NA	NA	NA	102656287
1497	NA	NA	NA	NA	NA	NA	NA	NA	NA	NA	NA	NA	102656291
1498	NA	NA	NA	NA	NA	NA	NA	NA	NA	NA	NA	NA	102656292
1499	NA	NA	NA	NA	NA	NA	NA	NA	NA	NA	NA	NA	102656299
1500	NA	NA	NA	NA	NA	NA	NA	NA	NA	NA	NA	NA	102656302
1501	NA	NA	NA	NA	NA	NA	NA	NA	NA	NA	NA	NA	102656311
1502	NA	NA	NA	NA	NA	NA	NA	NA	NA	NA	NA	NA	102656315
1503	NA	NA	NA	NA	NA	NA	NA	NA	NA	NA	NA	NA	102656318
1504	NA	NA	NA	NA	NA	NA	NA	NA	NA	NA	NA	NA	102656321
1505	NA	NA	NA	NA	NA	NA	NA	NA	NA	NA	NA	NA	102656327
1506	NA	NA	NA	NA	NA	NA	NA	NA	NA	NA	NA	NA	102656332
1507	NA	NA	NA	NA	NA	NA	NA	NA	NA	NA	NA	NA	102656337
1508	NA	NA	NA	NA	NA	NA	NA	NA	NA	NA	NA	NA	102656347
1509	NA	NA	NA	NA	NA	NA	NA	NA	NA	NA	NA	NA	102656354
1510	NA	NA	NA	NA	NA	NA	NA	NA	NA	NA	NA	NA	102656356
1511	NA	NA	NA	NA	NA	NA	NA	NA	NA	NA	NA	NA	102656359
1512	NA	NA	NA	NA	NA	NA	NA	NA	NA	NA	NA	NA	102656360
1513	NA	NA	NA	NA	NA	NA	NA	NA	NA	NA	NA	NA	102656369
1514	NA	NA	NA	NA	NA	NA	NA	NA	NA	NA	NA	NA	102656384
1515	NA	NA	NA	NA	NA	NA	NA	NA	NA	NA	NA	NA	102656388
1516	NA	NA	NA	NA	NA	NA	NA	NA	NA	NA	NA	NA	102656390
1517	NA	NA	NA	NA	NA	NA	NA	NA	NA	NA	NA	NA	102656397
1518	NA	NA	NA	NA	NA	NA	NA	NA	NA	NA	NA	NA	102656403
1519	NA	NA	NA	NA	NA	NA	NA	NA	NA	NA	NA	NA	102656404
1520	NA	NA	NA	NA	NA	NA	NA	NA	NA	NA	NA	NA	102656409
1521	NA	NA	NA	NA	NA	NA	NA	NA	NA	NA	NA	NA	102656425
1522	NA	NA	NA	NA	NA	NA	NA	NA	NA	NA	NA	NA	102656429
1523	NA	NA	NA	NA	NA	NA	NA	NA	NA	NA	NA	NA	102656433
1524	NA	NA	NA	NA	NA	NA	NA	NA	NA	NA	NA	NA	102656439
1525	NA	NA	NA	NA	NA	NA	NA	NA	NA	NA	NA	NA	102656442
1526	NA	NA	NA	NA	NA	NA	NA	NA	NA	NA	NA	NA	102656444
1527	NA	NA	NA	NA	NA	NA	NA	NA	NA	NA	NA	NA	102656448
1528	NA	NA	NA	NA	NA	NA	NA	NA	NA	NA	NA	NA	102656465
1529	NA	NA	NA	NA	NA	NA	NA	NA	NA	NA	NA	NA	102656473
1530	NA	NA	NA	NA	NA	NA	NA	NA	NA	NA	NA	NA	102656483
1531	NA	NA	NA	NA	NA	NA	NA	NA	NA	NA	NA	NA	102656485
1532	NA	NA	NA	NA	NA	NA	NA	NA	NA	NA	NA	NA	102656488
1533	NA	NA	NA	NA	NA	NA	NA	NA	NA	NA	NA	NA	102656491
1534	NA	NA	NA	NA	NA	NA	NA	NA	NA	NA	NA	NA	102656492
1535	NA	NA	NA	NA	NA	NA	NA	NA	NA	NA	NA	NA	102656498
1536	NA	NA	NA	NA	NA	NA	NA	NA	NA	NA	NA	NA	102656500
1537	NA	NA	NA	NA	NA	NA	NA	NA	NA	NA	NA	NA	102656501
1538	NA	NA	NA	NA	NA	NA	NA	NA	NA	NA	NA	NA	102656504
1539	NA	NA	NA	NA	NA	NA	NA	NA	NA	NA	NA	NA	102656508
1540	NA	NA	NA	NA	NA	NA	NA	NA	NA	NA	NA	NA	102656523
1541	NA	NA	NA	NA	NA	NA	NA	NA	NA	NA	NA	NA	102656529
1542	NA	NA	NA	NA	NA	NA	NA	NA	NA	NA	NA	NA	102656534
1543	NA	NA	NA	NA	NA	NA	NA	NA	NA	NA	NA	NA	102656539
1544	NA	NA	NA	NA	NA	NA	NA	NA	NA	NA	NA	NA	102656541
1545	NA	NA	NA	NA	NA	NA	NA	NA	NA	NA	NA	NA	102656548
1546	NA	NA	NA	NA	NA	NA	NA	NA	NA	NA	NA	NA	102656549
1547	NA	NA	NA	NA	NA	NA	NA	NA	NA	NA	NA	NA	102656552
1548	NA	NA	NA	NA	NA	NA	NA	NA	NA	NA	NA	NA	102656553
1549	NA	NA	NA	NA	NA	NA	NA	NA	NA	NA	NA	NA	102656557
1550	NA	NA	NA	NA	NA	NA	NA	NA	NA	NA	NA	NA	102656571
1551	NA	NA	NA	NA	NA	NA	NA	NA	NA	NA	NA	NA	102656575
1552	NA	NA	NA	NA	NA	NA	NA	NA	NA	NA	NA	NA	102656577
1553	NA	NA	NA	NA	NA	NA	NA	NA	NA	NA	NA	NA	102656579
1554	NA	NA	NA	NA	NA	NA	NA	NA	NA	NA	NA	NA	102656585
1555	NA	NA	NA	NA	NA	NA	NA	NA	NA	NA	NA	NA	102656586
1556	NA	NA	NA	NA	NA	NA	NA	NA	NA	NA	NA	NA	102656587
1557	NA	NA	NA	NA	NA	NA	NA	NA	NA	NA	NA	NA	102656594
1558	NA	NA	NA	NA	NA	NA	NA	NA	NA	NA	NA	NA	102656618
1559	NA	NA	NA	NA	NA	NA	NA	NA	NA	NA	NA	NA	102656620
1560	NA	NA	NA	NA	NA	NA	NA	NA	NA	NA	NA	NA	102656621
1561	NA	NA	NA	NA	NA	NA	NA	NA	NA	NA	NA	NA	102656625
1562	NA	NA	NA	NA	NA	NA	NA	NA	NA	NA	NA	NA	102656639
1563	NA	NA	NA	NA	NA	NA	NA	NA	NA	NA	NA	NA	102656645
1564	NA	NA	NA	NA	NA	NA	NA	NA	NA	NA	NA	NA	102656652
1565	NA	NA	NA	NA	NA	NA	NA	NA	NA	NA	NA	NA	102656657
1566	NA	NA	NA	NA	NA	NA	NA	NA	NA	NA	NA	NA	102656661
1567	NA	NA	NA	NA	NA	NA	NA	NA	NA	NA	NA	NA	102656668
1568	NA	NA	NA	NA	NA	NA	NA	NA	NA	NA	NA	NA	102656671
1569	NA	NA	NA	NA	NA	NA	NA	NA	NA	NA	NA	NA	102656685
1570	NA	NA	NA	NA	NA	NA	NA	NA	NA	NA	NA	NA	102656709
1571	NA	NA	NA	NA	NA	NA	NA	NA	NA	NA	NA	NA	102656712
1572	NA	NA	NA	NA	NA	NA	NA	NA	NA	NA	NA	NA	102656720
1573	NA	NA	NA	NA	NA	NA	NA	NA	NA	NA	NA	NA	102656725
1574	NA	NA	NA	NA	NA	NA	NA	NA	NA	NA	NA	NA	102656733
1575	NA	NA	NA	NA	NA	NA	NA	NA	NA	NA	NA	NA	102656738
1576	NA	NA	NA	NA	NA	NA	NA	NA	NA	NA	NA	NA	102656748
1577	NA	NA	NA	NA	NA	NA	NA	NA	NA	NA	NA	NA	102656758
1578	NA	NA	NA	NA	NA	NA	NA	NA	NA	NA	NA	NA	102656765
1579	NA	NA	NA	NA	NA	NA	NA	NA	NA	NA	NA	NA	102656766
1580	NA	NA	NA	NA	NA	NA	NA	NA	NA	NA	NA	NA	102656788
1581	NA	NA	NA	NA	NA	NA	NA	NA	NA	NA	NA	NA	102656796
1582	NA	NA	NA	NA	NA	NA	NA	NA	NA	NA	NA	NA	102656798
1583	NA	NA	NA	NA	NA	NA	NA	NA	NA	NA	NA	NA	102656812
1584	NA	NA	NA	NA	NA	NA	NA	NA	NA	NA	NA	NA	102656814
1585	NA	NA	NA	NA	NA	NA	NA	NA	NA	NA	NA	NA	102656816
1586	NA	NA	NA	NA	NA	NA	NA	NA	NA	NA	NA	NA	102656822
1587	NA	NA	NA	NA	NA	NA	NA	NA	NA	NA	NA	NA	102656828
1588	NA	NA	NA	NA	NA	NA	NA	NA	NA	NA	NA	NA	102656841
1589	NA	NA	NA	NA	NA	NA	NA	NA	NA	NA	NA	NA	102656846
1590	NA	NA	NA	NA	NA	NA	NA	NA	NA	NA	NA	NA	102656852
1591	NA	NA	NA	NA	NA	NA	NA	NA	NA	NA	NA	NA	102656890
1592	NA	NA	NA	NA	NA	NA	NA	NA	NA	NA	NA	NA	102656893
1593	NA	NA	NA	NA	NA	NA	NA	NA	NA	NA	NA	NA	102656901
1594	NA	NA	NA	NA	NA	NA	NA	NA	NA	NA	NA	NA	102656905
1595	NA	NA	NA	NA	NA	NA	NA	NA	NA	NA	NA	NA	102656910
1596	NA	NA	NA	NA	NA	NA	NA	NA	NA	NA	NA	NA	102656914
1597	NA	NA	NA	NA	NA	NA	NA	NA	NA	NA	NA	NA	102656934
1598	NA	NA	NA	NA	NA	NA	NA	NA	NA	NA	NA	NA	102656936
1599	NA	NA	NA	NA	NA	NA	NA	NA	NA	NA	NA	NA	104794345
1600	NA	NA	NA	NA	NA	NA	NA	NA	NA	NA	NA	NA	104794347
1601	NA	NA	NA	NA	NA	NA	NA	NA	NA	NA	NA	NA	104794348
1602	NA	NA	NA	NA	NA	NA	NA	NA	NA	NA	NA	NA	104794350
1603	NA	NA	NA	NA	NA	NA	NA	NA	NA	NA	NA	NA	104794352
1604	NA	NA	NA	NA	NA	NA	NA	NA	NA	NA	NA	NA	104794356
1605	NA	NA	NA	NA	NA	NA	NA	NA	NA	NA	NA	NA	104796158
1606	NA	NA	NA	NA	NA	NA	NA	NA	NA	NA	NA	NA	104796174
1607	NA	NA	NA	NA	NA	NA	NA	NA	NA	NA	NA	NA	104796632
1608	NA	NA	NA	NA	NA	NA	NA	NA	NA	NA	NA	NA	104796780
1609	NA	NA	NA	NA	NA	NA	NA	NA	NA	NA	NA	NA	104797385
1610	NA	NA	NA	NA	NA	NA	NA	NA	NA	NA	NA	NA	104797386
1611	NA	NA	NA	NA	NA	NA	NA	NA	NA	NA	NA	NA	104797388
1612	NA	NA	NA	NA	NA	NA	NA	NA	NA	NA	NA	NA	107963960
1613	NA	NA	NA	NA	NA	NA	NA	NA	NA	NA	NA	NA	107963961
1614	NA	NA	NA	NA	NA	NA	NA	NA	NA	NA	NA	NA	107963962
1615	NA	NA	NA	NA	NA	NA	NA	NA	NA	NA	NA	NA	107963964
1616	NA	NA	NA	NA	NA	NA	NA	NA	NA	NA	NA	NA	107963965
1617	NA	NA	NA	NA	NA	NA	NA	NA	NA	NA	NA	NA	107963966
1618	NA	NA	NA	NA	NA	NA	NA	NA	NA	NA	NA	NA	107963968
1619	NA	NA	NA	NA	NA	NA	NA	NA	NA	NA	NA	NA	107963970
1620	NA	NA	NA	NA	NA	NA	NA	NA	NA	NA	NA	NA	107963972
1621	NA	NA	NA	NA	NA	NA	NA	NA	NA	NA	NA	NA	107963973
1622	NA	NA	NA	NA	NA	NA	NA	NA	NA	NA	NA	NA	107963977
1623	NA	NA	NA	NA	NA	NA	NA	NA	NA	NA	NA	NA	107963982
1624	NA	NA	NA	NA	NA	NA	NA	NA	NA	NA	NA	NA	107963983
1625	NA	NA	NA	NA	NA	NA	NA	NA	NA	NA	NA	NA	107963986
1626	NA	NA	NA	NA	NA	NA	NA	NA	NA	NA	NA	NA	107963988
1627	NA	NA	NA	NA	NA	NA	NA	NA	NA	NA	NA	NA	107963989
1628	NA	NA	NA	NA	NA	NA	NA	NA	NA	NA	NA	NA	107963990
1629	NA	NA	NA	NA	NA	NA	NA	NA	NA	NA	NA	NA	107963991
1630	NA	NA	NA	NA	NA	NA	NA	NA	NA	NA	NA	NA	107963995
1631	NA	NA	NA	NA	NA	NA	NA	NA	NA	NA	NA	NA	107963997
1632	NA	NA	NA	NA	NA	NA	NA	NA	NA	NA	NA	NA	107964003
1633	NA	NA	NA	NA	NA	NA	NA	NA	NA	NA	NA	NA	107964010
1634	NA	NA	NA	NA	NA	NA	NA	NA	NA	NA	NA	NA	107964011
1635	NA	NA	NA	NA	NA	NA	NA	NA	NA	NA	NA	NA	107964012
1636	NA	NA	NA	NA	NA	NA	NA	NA	NA	NA	NA	NA	107964014
1637	NA	NA	NA	NA	NA	NA	NA	NA	NA	NA	NA	NA	107964015
1638	NA	NA	NA	NA	NA	NA	NA	NA	NA	NA	NA	NA	107964020
1639	NA	NA	NA	NA	NA	NA	NA	NA	NA	NA	NA	NA	107964022
1640	NA	NA	NA	NA	NA	NA	NA	NA	NA	NA	NA	NA	107964025
1641	NA	NA	NA	NA	NA	NA	NA	NA	NA	NA	NA	NA	107964028
1642	NA	NA	NA	NA	NA	NA	NA	NA	NA	NA	NA	NA	107964030
1643	NA	NA	NA	NA	NA	NA	NA	NA	NA	NA	NA	NA	107964035
1644	NA	NA	NA	NA	NA	NA	NA	NA	NA	NA	NA	NA	107964039
1645	NA	NA	NA	NA	NA	NA	NA	NA	NA	NA	NA	NA	107964040
1646	NA	NA	NA	NA	NA	NA	NA	NA	NA	NA	NA	NA	107964042
1647	NA	NA	NA	NA	NA	NA	NA	NA	NA	NA	NA	NA	107964045
1648	NA	NA	NA	NA	NA	NA	NA	NA	NA	NA	NA	NA	107964046
1649	NA	NA	NA	NA	NA	NA	NA	NA	NA	NA	NA	NA	107964060
1650	NA	NA	NA	NA	NA	NA	NA	NA	NA	NA	NA	NA	107964061
1651	NA	NA	NA	NA	NA	NA	NA	NA	NA	NA	NA	NA	107964083
1652	NA	NA	NA	NA	NA	NA	NA	NA	NA	NA	NA	NA	107964086
1653	NA	NA	NA	NA	NA	NA	NA	NA	NA	NA	NA	NA	107964089
1654	NA	NA	NA	NA	NA	NA	NA	NA	NA	NA	NA	NA	107964104
1655	NA	NA	NA	NA	NA	NA	NA	NA	NA	NA	NA	NA	107964133
1656	NA	NA	NA	NA	NA	NA	NA	NA	NA	NA	NA	NA	107964134
1657	NA	NA	NA	NA	NA	NA	NA	NA	NA	NA	NA	NA	107964138
1658	NA	NA	NA	NA	NA	NA	NA	NA	NA	NA	NA	NA	107964140
1659	NA	NA	NA	NA	NA	NA	NA	NA	NA	NA	NA	NA	107964152
1660	NA	NA	NA	NA	NA	NA	NA	NA	NA	NA	NA	NA	107964165
1661	NA	NA	NA	NA	NA	NA	NA	NA	NA	NA	NA	NA	107964189
1662	NA	NA	NA	NA	NA	NA	NA	NA	NA	NA	NA	NA	107964196
1663	NA	NA	NA	NA	NA	NA	NA	NA	NA	NA	NA	NA	107964202
1664	NA	NA	NA	NA	NA	NA	NA	NA	NA	NA	NA	NA	107964204
1665	NA	NA	NA	NA	NA	NA	NA	NA	NA	NA	NA	NA	107964206
1666	NA	NA	NA	NA	NA	NA	NA	NA	NA	NA	NA	NA	107964211
1667	NA	NA	NA	NA	NA	NA	NA	NA	NA	NA	NA	NA	107964212
1668	NA	NA	NA	NA	NA	NA	NA	NA	NA	NA	NA	NA	107964213
1669	NA	NA	NA	NA	NA	NA	NA	NA	NA	NA	NA	NA	107964214
1670	NA	NA	NA	NA	NA	NA	NA	NA	NA	NA	NA	NA	107964218
1671	NA	NA	NA	NA	NA	NA	NA	NA	NA	NA	NA	NA	107964219
1672	NA	NA	NA	NA	NA	NA	NA	NA	NA	NA	NA	NA	107964221
1673	NA	NA	NA	NA	NA	NA	NA	NA	NA	NA	NA	NA	107964222
1674	NA	NA	NA	NA	NA	NA	NA	NA	NA	NA	NA	NA	107964225
1675	NA	NA	NA	NA	NA	NA	NA	NA	NA	NA	NA	NA	107964236
1676	NA	NA	NA	NA	NA	NA	NA	NA	NA	NA	NA	NA	107964260
1677	NA	NA	NA	NA	NA	NA	NA	NA	NA	NA	NA	NA	107964262
1678	NA	NA	NA	NA	NA	NA	NA	NA	NA	NA	NA	NA	107964275
1679	NA	NA	NA	NA	NA	NA	NA	NA	NA	NA	NA	NA	107964281
1680	NA	NA	NA	NA	NA	NA	NA	NA	NA	NA	NA	NA	107964283
1681	NA	NA	NA	NA	NA	NA	NA	NA	NA	NA	NA	NA	107964288
1682	NA	NA	NA	NA	NA	NA	NA	NA	NA	NA	NA	NA	107964289
1683	NA	NA	NA	NA	NA	NA	NA	NA	NA	NA	NA	NA	107964291
1684	NA	NA	NA	NA	NA	NA	NA	NA	NA	NA	NA	NA	107964304
1685	NA	NA	NA	NA	NA	NA	NA	NA	NA	NA	NA	NA	107964312
1686	NA	NA	NA	NA	NA	NA	NA	NA	NA	NA	NA	NA	107964314
1687	NA	NA	NA	NA	NA	NA	NA	NA	NA	NA	NA	NA	107964315
1688	NA	NA	NA	NA	NA	NA	NA	NA	NA	NA	NA	NA	107964317
1689	NA	NA	NA	NA	NA	NA	NA	NA	NA	NA	NA	NA	107964319
1690	NA	NA	NA	NA	NA	NA	NA	NA	NA	NA	NA	NA	107964323
1691	NA	NA	NA	NA	NA	NA	NA	NA	NA	NA	NA	NA	107964328
1692	NA	NA	NA	NA	NA	NA	NA	NA	NA	NA	NA	NA	107964329
1693	NA	NA	NA	NA	NA	NA	NA	NA	NA	NA	NA	NA	107964338
1694	NA	NA	NA	NA	NA	NA	NA	NA	NA	NA	NA	NA	107964339
1695	NA	NA	NA	NA	NA	NA	NA	NA	NA	NA	NA	NA	107964341
1696	NA	NA	NA	NA	NA	NA	NA	NA	NA	NA	NA	NA	107964343
1697	NA	NA	NA	NA	NA	NA	NA	NA	NA	NA	NA	NA	107964344
1698	NA	NA	NA	NA	NA	NA	NA	NA	NA	NA	NA	NA	107964349
1699	NA	NA	NA	NA	NA	NA	NA	NA	NA	NA	NA	NA	107964350
1700	NA	NA	NA	NA	NA	NA	NA	NA	NA	NA	NA	NA	107964351
1701	NA	NA	NA	NA	NA	NA	NA	NA	NA	NA	NA	NA	107964352
1702	NA	NA	NA	NA	NA	NA	NA	NA	NA	NA	NA	NA	107964357
1703	NA	NA	NA	NA	NA	NA	NA	NA	NA	NA	NA	NA	107964398
1704	NA	NA	NA	NA	NA	NA	NA	NA	NA	NA	NA	NA	107964403
1705	NA	NA	NA	NA	NA	NA	NA	NA	NA	NA	NA	NA	107964404
1706	NA	NA	NA	NA	NA	NA	NA	NA	NA	NA	NA	NA	107964405
1707	NA	NA	NA	NA	NA	NA	NA	NA	NA	NA	NA	NA	107964412
1708	NA	NA	NA	NA	NA	NA	NA	NA	NA	NA	NA	NA	107964413
1709	NA	NA	NA	NA	NA	NA	NA	NA	NA	NA	NA	NA	107964419
1710	NA	NA	NA	NA	NA	NA	NA	NA	NA	NA	NA	NA	107964422
1711	NA	NA	NA	NA	NA	NA	NA	NA	NA	NA	NA	NA	107964436
1712	NA	NA	NA	NA	NA	NA	NA	NA	NA	NA	NA	NA	107964437
1713	NA	NA	NA	NA	NA	NA	NA	NA	NA	NA	NA	NA	107964442
1714	NA	NA	NA	NA	NA	NA	NA	NA	NA	NA	NA	NA	107964460
1715	NA	NA	NA	NA	NA	NA	NA	NA	NA	NA	NA	NA	107964461
1716	NA	NA	NA	NA	NA	NA	NA	NA	NA	NA	NA	NA	107964473
1717	NA	NA	NA	NA	NA	NA	NA	NA	NA	NA	NA	NA	107964488
1718	NA	NA	NA	NA	NA	NA	NA	NA	NA	NA	NA	NA	107964499
1719	NA	NA	NA	NA	NA	NA	NA	NA	NA	NA	NA	NA	107964502
1720	NA	NA	NA	NA	NA	NA	NA	NA	NA	NA	NA	NA	107964507
1721	NA	NA	NA	NA	NA	NA	NA	NA	NA	NA	NA	NA	107964511
1722	NA	NA	NA	NA	NA	NA	NA	NA	NA	NA	NA	NA	107964525
1723	NA	NA	NA	NA	NA	NA	NA	NA	NA	NA	NA	NA	107964569
1724	NA	NA	NA	NA	NA	NA	NA	NA	NA	NA	NA	NA	107964581
1725	NA	NA	NA	NA	NA	NA	NA	NA	NA	NA	NA	NA	107964582
1726	NA	NA	NA	NA	NA	NA	NA	NA	NA	NA	NA	NA	107964583
1727	NA	NA	NA	NA	NA	NA	NA	NA	NA	NA	NA	NA	107964589
1728	NA	NA	NA	NA	NA	NA	NA	NA	NA	NA	NA	NA	107964590
1729	NA	NA	NA	NA	NA	NA	NA	NA	NA	NA	NA	NA	107964594
1730	NA	NA	NA	NA	NA	NA	NA	NA	NA	NA	NA	NA	107964603
1731	NA	NA	NA	NA	NA	NA	NA	NA	NA	NA	NA	NA	107964608
1732	NA	NA	NA	NA	NA	NA	NA	NA	NA	NA	NA	NA	107964618
1733	NA	NA	NA	NA	NA	NA	NA	NA	NA	NA	NA	NA	107964623
1734	NA	NA	NA	NA	NA	NA	NA	NA	NA	NA	NA	NA	107964632
1735	NA	NA	NA	NA	NA	NA	NA	NA	NA	NA	NA	NA	107964640
1736	NA	NA	NA	NA	NA	NA	NA	NA	NA	NA	NA	NA	107964653
1737	NA	NA	NA	NA	NA	NA	NA	NA	NA	NA	NA	NA	107964726
1738	NA	NA	NA	NA	NA	NA	NA	NA	NA	NA	NA	NA	107964742
1739	NA	NA	NA	NA	NA	NA	NA	NA	NA	NA	NA	NA	107964751
1740	NA	NA	NA	NA	NA	NA	NA	NA	NA	NA	NA	NA	107964757
1741	NA	NA	NA	NA	NA	NA	NA	NA	NA	NA	NA	NA	107964762
1742	NA	NA	NA	NA	NA	NA	NA	NA	NA	NA	NA	NA	107964764
1743	NA	NA	NA	NA	NA	NA	NA	NA	NA	NA	NA	NA	107964773
1744	NA	NA	NA	NA	NA	NA	NA	NA	NA	NA	NA	NA	107964774
1745	NA	NA	NA	NA	NA	NA	NA	NA	NA	NA	NA	NA	107964778
1746	NA	NA	NA	NA	NA	NA	NA	NA	NA	NA	NA	NA	107964791
1747	NA	NA	NA	NA	NA	NA	NA	NA	NA	NA	NA	NA	107964792
1748	NA	NA	NA	NA	NA	NA	NA	NA	NA	NA	NA	NA	107964793
1749	NA	NA	NA	NA	NA	NA	NA	NA	NA	NA	NA	NA	107964798
1750	NA	NA	NA	NA	NA	NA	NA	NA	NA	NA	NA	NA	107964805
1751	NA	NA	NA	NA	NA	NA	NA	NA	NA	NA	NA	NA	107964813
1752	NA	NA	NA	NA	NA	NA	NA	NA	NA	NA	NA	NA	107964814
1753	NA	NA	NA	NA	NA	NA	NA	NA	NA	NA	NA	NA	107964817
1754	NA	NA	NA	NA	NA	NA	NA	NA	NA	NA	NA	NA	107964820
1755	NA	NA	NA	NA	NA	NA	NA	NA	NA	NA	NA	NA	107964828
1756	NA	NA	NA	NA	NA	NA	NA	NA	NA	NA	NA	NA	107964835
1757	NA	NA	NA	NA	NA	NA	NA	NA	NA	NA	NA	NA	107964838
1758	NA	NA	NA	NA	NA	NA	NA	NA	NA	NA	NA	NA	107964839
1759	NA	NA	NA	NA	NA	NA	NA	NA	NA	NA	NA	NA	107964843
1760	NA	NA	NA	NA	NA	NA	NA	NA	NA	NA	NA	NA	107964845
1761	NA	NA	NA	NA	NA	NA	NA	NA	NA	NA	NA	NA	107964876
1762	NA	NA	NA	NA	NA	NA	NA	NA	NA	NA	NA	NA	107964882
1763	NA	NA	NA	NA	NA	NA	NA	NA	NA	NA	NA	NA	107964884
1764	NA	NA	NA	NA	NA	NA	NA	NA	NA	NA	NA	NA	107964885
1765	NA	NA	NA	NA	NA	NA	NA	NA	NA	NA	NA	NA	107964891
1766	NA	NA	NA	NA	NA	NA	NA	NA	NA	NA	NA	NA	107964899
1767	NA	NA	NA	NA	NA	NA	NA	NA	NA	NA	NA	NA	107964901
1768	NA	NA	NA	NA	NA	NA	NA	NA	NA	NA	NA	NA	107964903
1769	NA	NA	NA	NA	NA	NA	NA	NA	NA	NA	NA	NA	107964906
1770	NA	NA	NA	NA	NA	NA	NA	NA	NA	NA	NA	NA	107964909
1771	NA	NA	NA	NA	NA	NA	NA	NA	NA	NA	NA	NA	107964934
1772	NA	NA	NA	NA	NA	NA	NA	NA	NA	NA	NA	NA	107964937
1773	NA	NA	NA	NA	NA	NA	NA	NA	NA	NA	NA	NA	107964939
1774	NA	NA	NA	NA	NA	NA	NA	NA	NA	NA	NA	NA	107964950
1775	NA	NA	NA	NA	NA	NA	NA	NA	NA	NA	NA	NA	107964955
1776	NA	NA	NA	NA	NA	NA	NA	NA	NA	NA	NA	NA	107964958
1777	NA	NA	NA	NA	NA	NA	NA	NA	NA	NA	NA	NA	107964964
1778	NA	NA	NA	NA	NA	NA	NA	NA	NA	NA	NA	NA	107964972
1779	NA	NA	NA	NA	NA	NA	NA	NA	NA	NA	NA	NA	107964976
1780	NA	NA	NA	NA	NA	NA	NA	NA	NA	NA	NA	NA	107964984
1781	NA	NA	NA	NA	NA	NA	NA	NA	NA	NA	NA	NA	107964990
1782	NA	NA	NA	NA	NA	NA	NA	NA	NA	NA	NA	NA	107964994
1783	NA	NA	NA	NA	NA	NA	NA	NA	NA	NA	NA	NA	107964998
1784	NA	NA	NA	NA	NA	NA	NA	NA	NA	NA	NA	NA	107965007
1785	NA	NA	NA	NA	NA	NA	NA	NA	NA	NA	NA	NA	107965021
1786	NA	NA	NA	NA	NA	NA	NA	NA	NA	NA	NA	NA	107965022
1787	NA	NA	NA	NA	NA	NA	NA	NA	NA	NA	NA	NA	107965036
1788	NA	NA	NA	NA	NA	NA	NA	NA	NA	NA	NA	NA	107965037
1789	NA	NA	NA	NA	NA	NA	NA	NA	NA	NA	NA	NA	107965038
1790	NA	NA	NA	NA	NA	NA	NA	NA	NA	NA	NA	NA	107965039
1791	NA	NA	NA	NA	NA	NA	NA	NA	NA	NA	NA	NA	107965041
1792	NA	NA	NA	NA	NA	NA	NA	NA	NA	NA	NA	NA	107965042
1793	NA	NA	NA	NA	NA	NA	NA	NA	NA	NA	NA	NA	107965043
1794	NA	NA	NA	NA	NA	NA	NA	NA	NA	NA	NA	NA	107965045
1795	NA	NA	NA	NA	NA	NA	NA	NA	NA	NA	NA	NA	107965047
1796	NA	NA	NA	NA	NA	NA	NA	NA	NA	NA	NA	NA	107965048
1797	NA	NA	NA	NA	NA	NA	NA	NA	NA	NA	NA	NA	107965050
1798	NA	NA	NA	NA	NA	NA	NA	NA	NA	NA	NA	NA	107965056
1799	NA	NA	NA	NA	NA	NA	NA	NA	NA	NA	NA	NA	107965063
1800	NA	NA	NA	NA	NA	NA	NA	NA	NA	NA	NA	NA	107965072
1801	NA	NA	NA	NA	NA	NA	NA	NA	NA	NA	NA	NA	107965073
1802	NA	NA	NA	NA	NA	NA	NA	NA	NA	NA	NA	NA	107965076
1803	NA	NA	NA	NA	NA	NA	NA	NA	NA	NA	NA	NA	107965085
1804	NA	NA	NA	NA	NA	NA	NA	NA	NA	NA	NA	NA	107965091
1805	NA	NA	NA	NA	NA	NA	NA	NA	NA	NA	NA	NA	107965107
1806	NA	NA	NA	NA	NA	NA	NA	NA	NA	NA	NA	NA	107965117
1807	NA	NA	NA	NA	NA	NA	NA	NA	NA	NA	NA	NA	107965146
1808	NA	NA	NA	NA	NA	NA	NA	NA	NA	NA	NA	NA	107965147
1809	NA	NA	NA	NA	NA	NA	NA	NA	NA	NA	NA	NA	107965165
1810	NA	NA	NA	NA	NA	NA	NA	NA	NA	NA	NA	NA	107965168
1811	NA	NA	NA	NA	NA	NA	NA	NA	NA	NA	NA	NA	107965175
1812	NA	NA	NA	NA	NA	NA	NA	NA	NA	NA	NA	NA	107965179
1813	NA	NA	NA	NA	NA	NA	NA	NA	NA	NA	NA	NA	107965181
1814	NA	NA	NA	NA	NA	NA	NA	NA	NA	NA	NA	NA	107965192
1815	NA	NA	NA	NA	NA	NA	NA	NA	NA	NA	NA	NA	107965194
1816	NA	NA	NA	NA	NA	NA	NA	NA	NA	NA	NA	NA	107965212
1817	NA	NA	NA	NA	NA	NA	NA	NA	NA	NA	NA	NA	107965218
1818	NA	NA	NA	NA	NA	NA	NA	NA	NA	NA	NA	NA	107965224
1819	NA	NA	NA	NA	NA	NA	NA	NA	NA	NA	NA	NA	107965225
1820	NA	NA	NA	NA	NA	NA	NA	NA	NA	NA	NA	NA	107965231
1821	NA	NA	NA	NA	NA	NA	NA	NA	NA	NA	NA	NA	107965233
1822	NA	NA	NA	NA	NA	NA	NA	NA	NA	NA	NA	NA	107965237
1823	NA	NA	NA	NA	NA	NA	NA	NA	NA	NA	NA	NA	107965250
1824	NA	NA	NA	NA	NA	NA	NA	NA	NA	NA	NA	NA	107965252
1825	NA	NA	NA	NA	NA	NA	NA	NA	NA	NA	NA	NA	107965253
1826	NA	NA	NA	NA	NA	NA	NA	NA	NA	NA	NA	NA	107965260
1827	NA	NA	NA	NA	NA	NA	NA	NA	NA	NA	NA	NA	107965261
1828	NA	NA	NA	NA	NA	NA	NA	NA	NA	NA	NA	NA	107965262
1829	NA	NA	NA	NA	NA	NA	NA	NA	NA	NA	NA	NA	107965266
1830	NA	NA	NA	NA	NA	NA	NA	NA	NA	NA	NA	NA	107965270
1831	NA	NA	NA	NA	NA	NA	NA	NA	NA	NA	NA	NA	107965272
1832	NA	NA	NA	NA	NA	NA	NA	NA	NA	NA	NA	NA	107965276
1833	NA	NA	NA	NA	NA	NA	NA	NA	NA	NA	NA	NA	107965281
1834	NA	NA	NA	NA	NA	NA	NA	NA	NA	NA	NA	NA	107965288
1835	NA	NA	NA	NA	NA	NA	NA	NA	NA	NA	NA	NA	107965310
1836	NA	NA	NA	NA	NA	NA	NA	NA	NA	NA	NA	NA	107965313
1837	NA	NA	NA	NA	NA	NA	NA	NA	NA	NA	NA	NA	107965314
1838	NA	NA	NA	NA	NA	NA	NA	NA	NA	NA	NA	NA	107965322
1839	NA	NA	NA	NA	NA	NA	NA	NA	NA	NA	NA	NA	107965323
1840	NA	NA	NA	NA	NA	NA	NA	NA	NA	NA	NA	NA	107965335
1841	NA	NA	NA	NA	NA	NA	NA	NA	NA	NA	NA	NA	107965336
1842	NA	NA	NA	NA	NA	NA	NA	NA	NA	NA	NA	NA	107965340
1843	NA	NA	NA	NA	NA	NA	NA	NA	NA	NA	NA	NA	107965363
1844	NA	NA	NA	NA	NA	NA	NA	NA	NA	NA	NA	NA	107965381
1845	NA	NA	NA	NA	NA	NA	NA	NA	NA	NA	NA	NA	107965384
1846	NA	NA	NA	NA	NA	NA	NA	NA	NA	NA	NA	NA	107965398
1847	NA	NA	NA	NA	NA	NA	NA	NA	NA	NA	NA	NA	107965406
1848	NA	NA	NA	NA	NA	NA	NA	NA	NA	NA	NA	NA	107965413
1849	NA	NA	NA	NA	NA	NA	NA	NA	NA	NA	NA	NA	107965415
1850	NA	NA	NA	NA	NA	NA	NA	NA	NA	NA	NA	NA	107965416
1851	NA	NA	NA	NA	NA	NA	NA	NA	NA	NA	NA	NA	107965421
1852	NA	NA	NA	NA	NA	NA	NA	NA	NA	NA	NA	NA	107965449
1853	NA	NA	NA	NA	NA	NA	NA	NA	NA	NA	NA	NA	107965470
1854	NA	NA	NA	NA	NA	NA	NA	NA	NA	NA	NA	NA	107965473
1855	NA	NA	NA	NA	NA	NA	NA	NA	NA	NA	NA	NA	107965486
1856	NA	NA	NA	NA	NA	NA	NA	NA	NA	NA	NA	NA	107965489
1857	NA	NA	NA	NA	NA	NA	NA	NA	NA	NA	NA	NA	107965500
1858	NA	NA	NA	NA	NA	NA	NA	NA	NA	NA	NA	NA	107965502
1859	NA	NA	NA	NA	NA	NA	NA	NA	NA	NA	NA	NA	107965508
1860	NA	NA	NA	NA	NA	NA	NA	NA	NA	NA	NA	NA	107965509
1861	NA	NA	NA	NA	NA	NA	NA	NA	NA	NA	NA	NA	107965519
1862	NA	NA	NA	NA	NA	NA	NA	NA	NA	NA	NA	NA	107965520
1863	NA	NA	NA	NA	NA	NA	NA	NA	NA	NA	NA	NA	107965532
1864	NA	NA	NA	NA	NA	NA	NA	NA	NA	NA	NA	NA	107965534
1865	NA	NA	NA	NA	NA	NA	NA	NA	NA	NA	NA	NA	107965557
1866	NA	NA	NA	NA	NA	NA	NA	NA	NA	NA	NA	NA	107965562
1867	NA	NA	NA	NA	NA	NA	NA	NA	NA	NA	NA	NA	107965577
1868	NA	NA	NA	NA	NA	NA	NA	NA	NA	NA	NA	NA	107965593
1869	NA	NA	NA	NA	NA	NA	NA	NA	NA	NA	NA	NA	107965595
1870	NA	NA	NA	NA	NA	NA	NA	NA	NA	NA	NA	NA	107965598
1871	NA	NA	NA	NA	NA	NA	NA	NA	NA	NA	NA	NA	107965599
1872	NA	NA	NA	NA	NA	NA	NA	NA	NA	NA	NA	NA	107965626
1873	NA	NA	NA	NA	NA	NA	NA	NA	NA	NA	NA	NA	107965636
1874	NA	NA	NA	NA	NA	NA	NA	NA	NA	NA	NA	NA	107965637
1875	NA	NA	NA	NA	NA	NA	NA	NA	NA	NA	NA	NA	107965645
1876	NA	NA	NA	NA	NA	NA	NA	NA	NA	NA	NA	NA	107965657
1877	NA	NA	NA	NA	NA	NA	NA	NA	NA	NA	NA	NA	107965658
1878	NA	NA	NA	NA	NA	NA	NA	NA	NA	NA	NA	NA	107965674
1879	NA	NA	NA	NA	NA	NA	NA	NA	NA	NA	NA	NA	107965678
1880	NA	NA	NA	NA	NA	NA	NA	NA	NA	NA	NA	NA	107965692
1881	NA	NA	NA	NA	NA	NA	NA	NA	NA	NA	NA	NA	107965694
1882	NA	NA	NA	NA	NA	NA	NA	NA	NA	NA	NA	NA	107965703
1883	NA	NA	NA	NA	NA	NA	NA	NA	NA	NA	NA	NA	107965706
1884	NA	NA	NA	NA	NA	NA	NA	NA	NA	NA	NA	NA	107965722
1885	NA	NA	NA	NA	NA	NA	NA	NA	NA	NA	NA	NA	107965749
1886	NA	NA	NA	NA	NA	NA	NA	NA	NA	NA	NA	NA	107965751
1887	NA	NA	NA	NA	NA	NA	NA	NA	NA	NA	NA	NA	107965774
1888	NA	NA	NA	NA	NA	NA	NA	NA	NA	NA	NA	NA	107965787
1889	NA	NA	NA	NA	NA	NA	NA	NA	NA	NA	NA	NA	107965788
1890	NA	NA	NA	NA	NA	NA	NA	NA	NA	NA	NA	NA	107965793
1891	NA	NA	NA	NA	NA	NA	NA	NA	NA	NA	NA	NA	107965805
1892	NA	NA	NA	NA	NA	NA	NA	NA	NA	NA	NA	NA	107965817
1893	NA	NA	NA	NA	NA	NA	NA	NA	NA	NA	NA	NA	107965822
1894	NA	NA	NA	NA	NA	NA	NA	NA	NA	NA	NA	NA	107965825
1895	NA	NA	NA	NA	NA	NA	NA	NA	NA	NA	NA	NA	107965827
1896	NA	NA	NA	NA	NA	NA	NA	NA	NA	NA	NA	NA	107965838
1897	NA	NA	NA	NA	NA	NA	NA	NA	NA	NA	NA	NA	107965854
1898	NA	NA	NA	NA	NA	NA	NA	NA	NA	NA	NA	NA	107965873
1899	NA	NA	NA	NA	NA	NA	NA	NA	NA	NA	NA	NA	107965891
1900	NA	NA	NA	NA	NA	NA	NA	NA	NA	NA	NA	NA	107965922
1901	NA	NA	NA	NA	NA	NA	NA	NA	NA	NA	NA	NA	107966040
1902	NA	NA	NA	NA	NA	NA	NA	NA	NA	NA	NA	NA	107966041
1903	NA	NA	NA	NA	NA	NA	NA	NA	NA	NA	NA	NA	107966044
1904	NA	NA	NA	NA	NA	NA	NA	NA	NA	NA	NA	NA	107966053
1905	NA	NA	NA	NA	NA	NA	NA	NA	NA	NA	NA	NA	107966054
1906	NA	NA	NA	NA	NA	NA	NA	NA	NA	NA	NA	NA	107966055
1907	NA	NA	NA	NA	NA	NA	NA	NA	NA	NA	NA	NA	107966069
1908	NA	NA	NA	NA	NA	NA	NA	NA	NA	NA	NA	NA	107966076
1909	NA	NA	NA	NA	NA	NA	NA	NA	NA	NA	NA	NA	107966085
1910	NA	NA	NA	NA	NA	NA	NA	NA	NA	NA	NA	NA	107966086
1911	NA	NA	NA	NA	NA	NA	NA	NA	NA	NA	NA	NA	107966087
1912	NA	NA	NA	NA	NA	NA	NA	NA	NA	NA	NA	NA	107966088
1913	NA	NA	NA	NA	NA	NA	NA	NA	NA	NA	NA	NA	107966102
1914	NA	NA	NA	NA	NA	NA	NA	NA	NA	NA	NA	NA	107966103
1915	NA	NA	NA	NA	NA	NA	NA	NA	NA	NA	NA	NA	107966105
1916	NA	NA	NA	NA	NA	NA	NA	NA	NA	NA	NA	NA	107966106
1917	NA	NA	NA	NA	NA	NA	NA	NA	NA	NA	NA	NA	107966114
1918	NA	NA	NA	NA	NA	NA	NA	NA	NA	NA	NA	NA	107966117
1919	NA	NA	NA	NA	NA	NA	NA	NA	NA	NA	NA	NA	112939925
1920	NA	NA	NA	NA	NA	NA	NA	NA	NA	NA	NA	NA	113218518
1921	NA	NA	NA	NA	NA	NA	NA	NA	NA	NA	NA	NA	113218521
1922	NA	NA	NA	NA	NA	NA	NA	NA	NA	NA	NA	NA	113218523
1923	NA	NA	NA	NA	NA	NA	NA	NA	NA	NA	NA	NA	113218524
1924	NA	NA	NA	NA	NA	NA	NA	NA	NA	NA	NA	NA	113218526
1925	NA	NA	NA	NA	NA	NA	NA	NA	NA	NA	NA	NA	113218529
1926	NA	NA	NA	NA	NA	NA	NA	NA	NA	NA	NA	NA	113218532
1927	NA	NA	NA	NA	NA	NA	NA	NA	NA	NA	NA	NA	113218534
1928	NA	NA	NA	NA	NA	NA	NA	NA	NA	NA	NA	NA	113218537
1929	NA	NA	NA	NA	NA	NA	NA	NA	NA	NA	NA	NA	113218539
1930	NA	NA	NA	NA	NA	NA	NA	NA	NA	NA	NA	NA	113218540
1931	NA	NA	NA	NA	NA	NA	NA	NA	NA	NA	NA	NA	113218542
1932	NA	NA	NA	NA	NA	NA	NA	NA	NA	NA	NA	NA	113218544
1933	NA	NA	NA	NA	NA	NA	NA	NA	NA	NA	NA	NA	113218545
1934	NA	NA	NA	NA	NA	NA	NA	NA	NA	NA	NA	NA	113218548
1935	NA	NA	NA	NA	NA	NA	NA	NA	NA	NA	NA	NA	113218550
1936	NA	NA	NA	NA	NA	NA	NA	NA	NA	NA	NA	NA	113218551
1937	NA	NA	NA	NA	NA	NA	NA	NA	NA	NA	NA	NA	113218553
1938	NA	NA	NA	NA	NA	NA	NA	NA	NA	NA	NA	NA	113218554
1939	NA	NA	NA	NA	NA	NA	NA	NA	NA	NA	NA	NA	113218556
1940	NA	NA	NA	NA	NA	NA	NA	NA	NA	NA	NA	NA	113218557
1941	NA	NA	NA	NA	NA	NA	NA	NA	NA	NA	NA	NA	113218559
1942	NA	NA	NA	NA	NA	NA	NA	NA	NA	NA	NA	NA	113218560
1943	NA	NA	NA	NA	NA	NA	NA	NA	NA	NA	NA	NA	113218562
1944	NA	NA	NA	NA	NA	NA	NA	NA	NA	NA	NA	NA	113218563
1945	NA	NA	NA	NA	NA	NA	NA	NA	NA	NA	NA	NA	113218564
1946	NA	NA	NA	NA	NA	NA	NA	NA	NA	NA	NA	NA	113218566
1947	NA	NA	NA	NA	NA	NA	NA	NA	NA	NA	NA	NA	113218567
1948	NA	NA	NA	NA	NA	NA	NA	NA	NA	NA	NA	NA	113218568
1949	NA	NA	NA	NA	NA	NA	NA	NA	NA	NA	NA	NA	113218569
1950	NA	NA	NA	NA	NA	NA	NA	NA	NA	NA	NA	NA	113218570
1951	NA	NA	NA	NA	NA	NA	NA	NA	NA	NA	NA	NA	113218576
1952	NA	NA	NA	NA	NA	NA	NA	NA	NA	NA	NA	NA	113218579
1953	NA	NA	NA	NA	NA	NA	NA	NA	NA	NA	NA	NA	113218580
1954	NA	NA	NA	NA	NA	NA	NA	NA	NA	NA	NA	NA	113218581
1955	NA	NA	NA	NA	NA	NA	NA	NA	NA	NA	NA	NA	113218582
1956	NA	NA	NA	NA	NA	NA	NA	NA	NA	NA	NA	NA	113218583
1957	NA	NA	NA	NA	NA	NA	NA	NA	NA	NA	NA	NA	113218584
1958	NA	NA	NA	NA	NA	NA	NA	NA	NA	NA	NA	NA	113218585
1959	NA	NA	NA	NA	NA	NA	NA	NA	NA	NA	NA	NA	113218590
1960	NA	NA	NA	NA	NA	NA	NA	NA	NA	NA	NA	NA	113218591
1961	NA	NA	NA	NA	NA	NA	NA	NA	NA	NA	NA	NA	113218594
1962	NA	NA	NA	NA	NA	NA	NA	NA	NA	NA	NA	NA	113218599
1963	NA	NA	NA	NA	NA	NA	NA	NA	NA	NA	NA	NA	113218600
1964	NA	NA	NA	NA	NA	NA	NA	NA	NA	NA	NA	NA	113218601
1965	NA	NA	NA	NA	NA	NA	NA	NA	NA	NA	NA	NA	113218602
1966	NA	NA	NA	NA	NA	NA	NA	NA	NA	NA	NA	NA	113218603
1967	NA	NA	NA	NA	NA	NA	NA	NA	NA	NA	NA	NA	113218605
1968	NA	NA	NA	NA	NA	NA	NA	NA	NA	NA	NA	NA	113218608
1969	NA	NA	NA	NA	NA	NA	NA	NA	NA	NA	NA	NA	113218609
1970	NA	NA	NA	NA	NA	NA	NA	NA	NA	NA	NA	NA	113218610
1971	NA	NA	NA	NA	NA	NA	NA	NA	NA	NA	NA	NA	113218611
1972	NA	NA	NA	NA	NA	NA	NA	NA	NA	NA	NA	NA	113218616
1973	NA	NA	NA	NA	NA	NA	NA	NA	NA	NA	NA	NA	113218618
1974	NA	NA	NA	NA	NA	NA	NA	NA	NA	NA	NA	NA	113218619
1975	NA	NA	NA	NA	NA	NA	NA	NA	NA	NA	NA	NA	113218623
1976	NA	NA	NA	NA	NA	NA	NA	NA	NA	NA	NA	NA	113218624
1977	NA	NA	NA	NA	NA	NA	NA	NA	NA	NA	NA	NA	113218626
1978	NA	NA	NA	NA	NA	NA	NA	NA	NA	NA	NA	NA	113218630
1979	NA	NA	NA	NA	NA	NA	NA	NA	NA	NA	NA	NA	113218631
1980	NA	NA	NA	NA	NA	NA	NA	NA	NA	NA	NA	NA	113218632
1981	NA	NA	NA	NA	NA	NA	NA	NA	NA	NA	NA	NA	113218639
1982	NA	NA	NA	NA	NA	NA	NA	NA	NA	NA	NA	NA	113218640
1983	NA	NA	NA	NA	NA	NA	NA	NA	NA	NA	NA	NA	113218641
1984	NA	NA	NA	NA	NA	NA	NA	NA	NA	NA	NA	NA	113218646
1985	NA	NA	NA	NA	NA	NA	NA	NA	NA	NA	NA	NA	113218647
1986	NA	NA	NA	NA	NA	NA	NA	NA	NA	NA	NA	NA	113218650
1987	NA	NA	NA	NA	NA	NA	NA	NA	NA	NA	NA	NA	113218651
1988	NA	NA	NA	NA	NA	NA	NA	NA	NA	NA	NA	NA	113218652
1989	NA	NA	NA	NA	NA	NA	NA	NA	NA	NA	NA	NA	113218653
1990	NA	NA	NA	NA	NA	NA	NA	NA	NA	NA	NA	NA	113218654
1991	NA	NA	NA	NA	NA	NA	NA	NA	NA	NA	NA	NA	113218658
1992	NA	NA	NA	NA	NA	NA	NA	NA	NA	NA	NA	NA	113218659
1993	NA	NA	NA	NA	NA	NA	NA	NA	NA	NA	NA	NA	113218664
1994	NA	NA	NA	NA	NA	NA	NA	NA	NA	NA	NA	NA	113218666
1995	NA	NA	NA	NA	NA	NA	NA	NA	NA	NA	NA	NA	113218668
1996	NA	NA	NA	NA	NA	NA	NA	NA	NA	NA	NA	NA	113218670
1997	NA	NA	NA	NA	NA	NA	NA	NA	NA	NA	NA	NA	113218671
1998	NA	NA	NA	NA	NA	NA	NA	NA	NA	NA	NA	NA	113218672
1999	NA	NA	NA	NA	NA	NA	NA	NA	NA	NA	NA	NA	113218673
[truncated: 7,180 more rows]
