# Supplementary material for: Honey bee (Apis mellifera) larval pheromones may regulate gene expression related to foraging task specialization
Source: BMC Genomics. 2019 Jul 19;20:592. doi: 10.1186/s12864-019-5923-7 (PMC6642498; doi:10.1186/s12864-019-5923-7)
Supplement: Supplementary file 7 — Table S4. Top 5 hub genes for each WGCNA module. (CSV 1 kb) [file 12864_2019_5923_MOESM7_ESM.csv]

module	EntrezID	BeeBaseID
19	413331	GB49517
19	412288	GB54939
19	551530	GB53909
19	727278	GB52575
19	727591	GB49468
21	412454	GB47950
21	725613	GB50923
21	726636	GB40363
21	726875	NA
21	413409	GB45923
10	408551	GB45943
10	724293	GB18300
10	724971	GB50482
10	408395	GB52052
10	409852	GB47669
22	410211	GB51059
22	100578955	GB54893
22	551176	NA
22	551369	NA
22	725936	NA
15	552447	GB45147
15	725038	GB44564
15	725382	GB43823
15	408361	GB45023
15	410824	GB55389
26	100577603	NA
26	725462	GB44987
26	100577646	NA
26	727254	GB41641
26	552193	GB51487
28	725422	GB50931
28	725154	GB55007
28	550677	GB11848
28	410730	GB45851
5	726789	GB52102
5	726013	GB40539
5	724868	GB46776
5	552266	GB51201
5	551330	GB55639
25	100578016	NA
25	102653713	NA
25	107964742	NA
25	551579	GB51029
25	552546	GB53331
16	727205	GB52658
16	410766	GB42159
16	413625	GB41775
16	412410	GB41024
16	727228	GB18353
7	409018	GB42728
7	411277	GB41894
7	551826	GB49193
7	409893	GB53719
7	551691	GB49535
13	726899	GB52437
13	408750	GB55853
13	724405	NA
13	412360	GB45423
13	410542	GB52726
3	551432	GB52595
3	411070	GB46691
3	410951	GB55760
3	411859	GB56005
3	724978	NA
8	412189	GB19920
8	552022	GB51910
8	725268	GB54702
8	726389	GB50966
8	408655	GB55512
24	726415	GB45063
24	726842	GB49684
24	411050	GB53122
24	724983	GB49611
24	726970	GB45548
6	410162	GB44289
6	551576	GB45534
6	408580	GB42207
6	725317	GB53250
6	412195	GB46532
